# Supplementary material for: Semi-Correlations for Building Up a Simulation of Eye Irritation
Source: Toxics. 2023 Dec 6;11(12):993. doi: 10.3390/toxics11120993 (PMC10747944; doi:10.3390/toxics11120993)
Supplement: Supplementary file 1 [file toxics-11-00993-s001.zip › SupplementaryMaterials.xlsx]

## Sheet: Table S1
	Percentage of identical distributions across five considered splits
	If i>j then the matrix element [i,j] means the percentage of identicy for the active training sets.
	if i<J then the matrix element [i,j] means the percentage of identicy for the validation sets (external sets).
	The i and j mean the numbering of 5 splits, examined.
		1	2	3	4	5	(i)
	1	100	28.8	26.6	28.6	28.6
	2	26.4	100	29.9	27.6	28.4
	3	27.2	28.2	100	26.9	28
	4	29.3	27.1	26.4	100	30.8
	5	27.4	26.5	28.5	29.8	100
	(j)

## Sheet: Table S2
	Sens	Spec	Acc	MCC	TN	TP	FP	FN	All
	0.9608	0.7251	0.9	0.729	3722	976	370	152	5220
+ = Active training set ; - = passive training set; # = calibration set; * = validation set
Set	CAS	SMILES	DCW	Expr	Calc	Expr-Calc	Class	DefectSMILES	Applicability
-	503-17-3	CC#CC	1.0433	1	1.1906	-0.1906	TP	0	YES
-	106-98-9	CCC=C	-1.8641	1	1.0834	-0.0834	TP	0.0001	YES
+	107-22-2	O=CC=O	0.0852	1	1.1552	-0.1552	TP	0.0001	YES
-	123-38-6	CCC=O	-1.0181	1	1.1145	-0.1145	TP	0.0001	YES
*	503-20-8	FCC#N	0.7011	1	1.1779	-0.1779	TP	0.0002	YES
#	107-29-9	CC=NO	-2.9408	1	1.0437	-0.0437	TP	0.0001	YES
*	107-31-3	COC=O	-0.1722	1	1.1457	-0.1457	TP	0.0001	YES
-	67-63-0	CC(C)O	-2.2882	1	1.0677	-0.0677	TP	0.0001	YES
#	75-08-1	CCS	-1.7005	1	1.0894	-0.0894	TP	0.0001	YES
-	75-00-3	CCCl	-2.4265	1	1.0626	-0.0626	TP	0.0001	YES
*	5500-21-0	N#CC1CC1	-4.9689	1	0.9689	0.0311	TP	0.0001	YES
#	627-26-9	CC=CC#N	-1.1523	1	1.1096	-0.1096	TP	0.0001	YES
#	1423-60-5	CC(=O)C#C	0.6037	1	1.1743	-0.1743	TP	0.0001	YES
*	288-13-1	c1cn[nH]c1	-4.409	1	0.9895	0.0105	TP	0.0003	YES
#	109-82-0	C=NCC#N	-3.075	1	1.0387	-0.0387	TP	0.0001	YES
#	1574-41-0	C/C=C\C=C	-1.5778	1	1.0939	-0.0939	TP	2.0001	No
*	142-29-0	C1CC=CC1	-5.9536	1	0.9326	0.0674	TP	0.0001	YES
+	598-25-4	CC(=C=C)C	-3.1496	1	1.036	-0.036	TP	0.0001	YES
+	627-19-0	CCCC#C	0.513	1	1.171	-0.171	TP	0	YES
*	627-21-4	CCC#CC	0.513	1	1.171	-0.171	TP	0	YES
#	288-88-0	c1nnc[nH]1	-5.5395	1	0.9478	0.0522	TP	0.0003	YES
+	288-36-8	c1c[nH]nn1	-5.5395	1	0.9478	0.0522	TP	0.0003	YES
#	78-82-0	CC(C)C#N	-2.4224	1	1.0628	-0.0628	TP	0.0001	YES
#	288-94-8	c1nnn[nH]1	-6.67	1	0.9061	0.0939	TP	0.0003	YES
-	4170-30-3	CC=CC=O	-1.2911	1	1.1045	-0.1045	TP	0.0001	YES
*	2028-63-9	CC(O)C#C	0.3462	1	1.1649	-0.1649	TP	0.0001	YES
#	930-22-3	C=CC1CO1	-5.1077	1	0.9638	0.0362	TP	0.0001	YES
+	764-01-2	CC#CCO	1.3589	1	1.2022	-0.2022	TP	0.0001	YES
+	927-74-2	OCCC#C	1.3589	1	1.2022	-0.2022	TP	0.0001	YES
-	627-41-8	COCC#C	1.3589	1	1.2022	-0.2022	TP	0.0001	YES
#	287-92-3	C1CCCC1	-6.2111	1	0.9231	0.0769	TP	0	YES
#	627-20-3	C/C=C\CC	-1.8352	1	1.0844	-0.0844	TP	2.0001	No
*	79-06-1	NC(=O)C=C	-4.2264	1	0.9962	0.0038	TP	0.0001	YES
-	109-78-4	OCCC#N	-0.5638	1	1.1313	-0.1313	TP	0.0001	YES
#	109-90-0	CCN=C=O	-3.2138	1	1.0336	-0.0336	TP	0.0001	YES
*	123-72-8	CCCC=O	-1.5485	1	1.095	-0.095	TP	0.0001	YES
*	106-88-7	CCC1CO1	-5.3652	1	0.9543	0.0457	TP	0.0001	YES
-	109-92-2	CCOC=C	-1.5485	1	1.095	-0.095	TP	0.0001	YES
-	109-99-9	C1CCOC1	-5.3652	1	0.9543	0.0457	TP	0.0001	YES
-	513-42-8	CC(=C)CO	-2.5611	1	1.0576	-0.0576	TP	0.0001	YES
*	627-27-0	OCCC=C	-1.5485	1	1.095	-0.095	TP	0.0001	YES
-	6117-91-5	CC=CCO	-1.5485	1	1.095	-0.095	TP	0.0001	YES
#	558-30-5	CC1(C)CO1	-6.3778	1	0.9169	0.0831	TP	0.0001	YES
+	3266-23-7	CC1OC1C	-5.3652	1	0.9543	0.0457	TP	0.0001	YES
*	627-40-7	COCC=C	-1.5485	1	1.095	-0.095	TP	0.0001	YES
-	78-78-4	CCC(C)C	-3.6645	1	1.017	-0.017	TP	0	YES
+	627-45-2	CCNC=O	-3.4712	1	1.0241	-0.0241	TP	0.0001	YES
+	79-16-3	CNC(=O)C	-4.4838	1	0.9868	0.0132	TP	0.0001	YES
-	556-61-6	CN=C=S	-3.6387	1	1.0179	-0.0179	TP	0.0002	YES
-	4433-63-0	CCB(O)O	-0.9446	1	1.1173	-0.1173	TP	1.0001	No
+	57044-25-4	OCC1CO1	-4.5193	1	0.9855	0.0145	TP	0.0001	YES
+	109-94-4	CCOC=O	-0.7026	1	1.1262	-0.1262	TP	0.0001	YES
+	646-06-0	C1COCO1	-4.5193	1	0.9855	0.0145	TP	0.0001	YES
#	1068-57-1	CC(=O)NN	-6.4065	1	0.9159	0.0841	TP	0.0001	YES
#	22059-22-9	CC(=NO)N	-6.4065	1	0.9159	0.0841	TP	0.0001	YES
*	75-65-0	CC(C)(C)O	-3.8312	1	1.0108	-0.0108	TP	0.0001	YES
+	78-83-1	CC(C)CO	-2.8186	1	1.0482	-0.0482	TP	0.0001	YES
-	14898-79-4	CCC(C)O	-2.8186	1	1.0482	-0.0482	TP	0.0001	YES
#	109-95-5	CCON=O	-2.6253	1	1.0553	-0.0553	TP	0.0001	YES
-	598-55-0	COC(=O)N	-3.6379	1	1.0179	-0.0179	TP	0.0001	YES
*	1184-78-7	C[N+](C)(C)[O-]	-2.1665	1	1.0722	-0.0722	TP	0.0001	YES
*	107-14-2	ClCC#N	-1.7147	1	1.0889	-0.0889	TP	0.0001	YES
#	109-87-5	COCOC	-0.96	1	1.1167	-0.1167	TP	0.0001	YES
*	109-84-2	NNCCO	-5.6513	1	0.9437	0.0563	TP	0.0001	YES
#	107-03-9	CCCS	-2.2309	1	1.0698	-0.0698	TP	0.0001	YES
+	75-33-2	CC(C)S	-3.2436	1	1.0325	-0.0325	TP	0.0001	YES
+	590-21-6	CC=CCl	-2.6994	1	1.0526	-0.0526	TP	0.0001	YES
-	557-98-2	CC(=C)Cl	-3.712	1	1.0152	-0.0152	TP	0.0001	YES
*	60-23-1	NCCS	-4.1536	1	0.9989	0.0011	TP	0.0001	YES
#	764-42-1	N#CC=CC#N	-0.4405	1	1.1358	-0.1358	TP	0.0001	YES
*	60-24-2	OCCS	-1.385	1	1.101	-0.101	TP	0.0001	YES
+	75-29-6	CC(C)Cl	-3.9695	1	1.0057	-0.0057	TP	0.0001	YES
*	540-54-5	CCCCl	-2.9568	1	1.0431	-0.0431	TP	0.0001	YES
-	290-37-9	c1cnccn1	-4.8677	1	0.9726	0.0274	TP	0.0002	YES
#	110-61-2	N#CCCC#N	-0.698	1	1.1263	-0.1263	TP	0.0001	YES
-	13284-42-9	CCC=CC#N	-1.6827	1	1.09	-0.09	TP	0.0001	YES
+	96-54-8	Cn1cccc1	-4.4263	1	0.9889	0.0111	TP	0.0002	YES
*	4403-61-6	CC=C(C)C#N	-2.6953	1	1.0527	-0.0527	TP	0.0001	YES
-	4635-87-4	CC=CCC#N	-1.6827	1	1.09	-0.09	TP	0.0001	YES
#	592-51-8	C=CCCC#N	-1.6827	1	1.09	-0.09	TP	0.0001	YES
*	616-43-3	Cc1cc[nH]c1	-3.8089	1	1.0116	-0.0116	TP	0.0002	YES
+	359-13-7	OCC(F)F	0.3423	1	1.1647	-0.1647	TP	0.0003	YES
-	1453-58-3	Cc1cc[nH]n1	-4.9394	1	0.97	0.03	TP	0.0003	YES
-	930-36-9	Cn1cccn1	-5.5568	1	0.9472	0.0528	TP	0.0002	YES
*	928-49-4	CCC#CCC	-0.0174	1	1.1514	-0.1514	TP	0.0001	YES
-	110-83-8	C1CCC=CC1	-6.484	1	0.913	0.087	TP	0.0001	YES
*	592-42-7	C=CCCC=C	-2.6674	1	1.0537	-0.0537	TP	0.0001	YES
#	693-02-7	CCCCC#C	-0.0174	1	1.1514	-0.1514	TP	0.0001	YES
#	764-35-2	CCCC#CC	-0.0174	1	1.1514	-0.1514	TP	0.0001	YES
-	917-92-0	CC(C)(C)C#C	-2.0427	1	1.0768	-0.0768	TP	0.0001	YES
#	4549-74-0	CC=C(C)C=C	-3.68	1	1.0164	-0.0164	TP	0.0001	YES
-	7319-00-8	CC=CCC=C	-2.6674	1	1.0537	-0.0537	TP	0.0001	YES
*	1820-80-0	Nc1cc[nH]n1	-6.8621	1	0.8991	0.1009	TP	0.0003	YES
#	18936-17-9	CCC(C)C#N	-2.9527	1	1.0432	-0.0432	TP	0.0001	YES
+	110-59-8	CCCCC#N	-1.9401	1	1.0805	-0.0805	TP	0.0001	YES
-	625-28-5	CC(C)CC#N	-2.9527	1	1.0432	-0.0432	TP	0.0001	YES
-	630-18-2	CC(C)(C)C#N	-3.9654	1	1.0059	-0.0059	TP	0.0001	YES
#	497-23-4	O=C1OCC=C1	-4.5347	1	0.9849	0.0151	TP	0.0001	YES
-	922-67-8	COC(=O)C#C	0.9192	1	1.186	-0.186	TP	0.0001	YES
#	4570-45-0	Nc1occn1	-5.6247	1	0.9447	0.0553	TP	0.0003	YES
-	107-91-5	NC(=O)CC#N	-3.7721	1	1.013	-0.013	TP	0.0001	YES
+	4076-36-2	Cc1nnn[nH]1	-7.2004	1	0.8866	0.1134	TP	0.0004	YES
-	584-13-4	Nn1cnnc1	-8.61	1	0.8346	0.1654	TP	0.0002	YES
#	120-92-3	O=C1CCCC1	-5.6381	1	0.9442	0.0558	TP	0.0001	YES
*	2117-11-5	CC(O)CC#C	-0.1841	1	1.1453	-0.1453	TP	0.0001	YES
+	497-03-0	CC=C(C)C=O	-2.8341	1	1.0476	-0.0476	TP	0.0001	YES
-	1576-87-0	CCC=CC=O	-1.8214	1	1.0849	-0.0849	TP	0.0001	YES
+	5390-04-5	OCCCC#C	0.8285	1	1.1826	-0.1826	TP	0.0001	YES
#	10229-10-4	CC#CCCO	0.8285	1	1.1826	-0.1826	TP	0.0001	YES
*	110-87-2	C1COC=CC1	-5.6381	1	0.9442	0.0558	TP	0.0001	YES
#	285-67-6	C1CC2OC2C1	-11.7843	1	0.7176	0.2824	TP	0.0001	YES
+	534-26-9	CC1=NCCN1	-10.3294	1	0.7712	0.2288	TP	0.0001	YES
+	693-05-0	CNCCC#N	-3.8628	1	1.0097	-0.0097	TP	0.0001	YES
#	110-82-7	C1CCCCC1	-6.7415	1	0.9035	0.0965	TP	0	YES
*	96-37-7	CC1CCCC1	-6.7415	1	0.9035	0.0965	TP	0	YES
#	558-37-2	CC(C)(C)C=C	-4.9501	1	0.9696	0.0304	TP	0.0001	YES
#	760-21-4	CCC(=C)CC	-3.9374	1	1.0069	-0.0069	TP	0.0001	YES
*	75-09-2	ClCCl	-3.2618	1	1.0318	-0.0318	TP	0.0002	YES
-	616-45-5	O=C1CCCN1	-7.5608	1	0.8733	0.1267	TP	0.0001	YES
-	110-67-8	COCCC#N	-1.0942	1	1.1117	-0.1117	TP	0.0001	YES
#	110-78-1	CCCN=C=O	-3.7441	1	1.014	-0.014	TP	0.0001	YES
+	1795-48-8	CC(C)N=C=O	-4.7568	1	0.9767	0.0233	TP	0.0001	YES
+	288-47-1	c1cscn1	-7.1933	1	0.8869	0.1131	TP	0.0003	YES
-	96-48-0	O=C1CCCO1	-4.7922	1	0.9754	0.0246	TP	0.0001	YES
#	564-00-1	C1OC1C2CO2	-10.9384	1	0.7488	0.2512	TP	0.0001	YES
-	543-75-9	C1COC=CO1	-4.7922	1	0.9754	0.0246	TP	0.0001	YES
+	108-05-4	CC(=O)OC=C	-1.9882	1	1.0788	-0.0788	TP	0.0002	YES
*	431-03-8	CC(=O)C(=O)C	-3.0008	1	1.0414	-0.0414	TP	0.0002	YES
-	120-93-4	O=C1NCCN1	-9.4835	1	0.8024	0.1976	TP	0.0001	YES
#	96-22-0	CCC(=O)CC	-3.0915	1	1.0381	-0.0381	TP	0.0001	YES
+	96-17-3	CCC(C)C=O	-3.0915	1	1.0381	-0.0381	TP	0.0001	YES
-	1003-14-1	CCCC1CO1	-5.8956	1	0.9347	0.0653	TP	0.0001	YES
-	142-68-7	C1CCOCC1	-5.8956	1	0.9347	0.0653	TP	0.0001	YES
+	96-41-3	OC1CCCC1	-5.8956	1	0.9347	0.0653	TP	0.0001	YES
+	107-87-9	CCCC(=O)C	-3.0915	1	1.0381	-0.0381	TP	0.0001	YES
*	110-62-3	CCCCC=O	-2.0789	1	1.0754	-0.0754	TP	0.0001	YES
*	590-86-3	CC(C)CC=O	-3.0915	1	1.0381	-0.0381	TP	0.0001	YES
+	556-82-1	CC(=CCO)C	-3.0915	1	1.0381	-0.0381	TP	0.0001	YES
-	763-32-6	CC(=C)CCO	-3.0915	1	1.0381	-0.0381	TP	0.0001	YES
#	13423-15-9	CC1CCOC1	-5.8956	1	0.9347	0.0653	TP	0.0001	YES
*	557-31-3	CCOCC=C	-2.0789	1	1.0754	-0.0754	TP	0.0001	YES
+	630-19-3	CC(C)(C)C=O	-4.1042	1	1.0008	-0.0008	TP	0.0001	YES
-	96-14-0	CCC(C)CC	-4.1949	1	0.9974	0.0026	TP	0	YES
+	110-54-3	CCCCCC	-3.1823	1	1.0347	-0.0347	TP	0	YES
+	110-69-0	CCCC=NO	-4.0016	1	1.0045	-0.0045	TP	0.0001	YES
+	1187-58-2	CCC(=O)NC	-5.0142	1	0.9672	0.0328	TP	0.0001	YES
#	542-85-8	CCN=C=S	-4.1691	1	0.9984	0.0016	TP	0.0002	YES
+	542-90-5	CCSC#N	-1.5191	1	1.0961	-0.0961	TP	0.0001	YES
*	920-37-6	ClC(=C)C#N	-3.0003	1	1.0415	-0.0415	TP	0.0002	YES
-	17745-45-8	CCCB(O)O	-1.475	1	1.0977	-0.0977	TP	1.0001	No
#	96-49-1	O=C1OCCO1	-3.9463	1	1.0066	-0.0066	TP	0.0001	YES
+	471-46-5	NC(=O)C(=O)N	-6.8462	1	0.8997	0.1003	TP	0.0002	YES
-	513-86-0	CC(O)C(=O)C	-3.2582	1	1.0319	-0.0319	TP	0.0001	YES
#	6117-80-2	OCC=CCO	-1.233	1	1.1066	-0.1066	TP	0.0001	YES
-	123-91-1	C1COCCO1	-5.0496	1	0.9659	0.0341	TP	0.0001	YES
*	930-37-0	COCC1CO1	-5.0496	1	0.9659	0.0341	TP	0.0001	YES
#	505-22-6	C1COCOC1	-5.0496	1	0.9659	0.0341	TP	0.0001	YES
*	86087-23-2	OC1CCOC1	-5.0496	1	0.9659	0.0341	TP	0.0001	YES
#	497-26-7	CC1OCCO1	-5.0496	1	0.9659	0.0341	TP	0.0001	YES
-	590-90-9	CC(=O)CCO	-2.2456	1	1.0693	-0.0693	TP	0.0001	YES
-	625-55-8	CC(C)OC=O	-2.2456	1	1.0693	-0.0693	TP	0.0001	YES
+	598-94-7	CN(C)C(=O)N	-7.9495	1	0.859	0.141	TP	0.0001	YES
*	1634-04-4	COC(C)(C)C	-4.3616	1	0.9913	0.0087	TP	0.0001	YES
*	584-02-1	CCC(O)CC	-3.349	1	1.0286	-0.0286	TP	0.0001	YES
#	71-41-0	CCCCCO	-2.3363	1	1.0659	-0.0659	TP	0	YES
*	123-51-3	CC(C)CCO	-3.349	1	1.0286	-0.0286	TP	0.0001	YES
+	26184-62-3	CCCC(C)O	-3.349	1	1.0286	-0.0286	TP	0.0001	YES
#	110-01-0	C1CCSC1	-6.3205	1	0.919	0.081	TP	0.0001	YES
*	471-47-6	NC(=O)C(=O)O	-4.0776	1	1.0017	-0.0017	TP	0.0002	YES
*	108-03-2	CCC[N+](=O)[O-]	-0.5808	1	1.1307	-0.1307	TP	0.0002	YES
-	3710-84-7	CCN(O)CC	-5.2717	1	0.9577	0.0423	TP	0.0001	YES
*	542-76-7	ClCCC#N	-2.2451	1	1.0693	-0.0693	TP	0.0001	YES
#	503-66-2	OCCC(=O)O	-1.3997	1	1.1005	-0.1005	TP	0.0001	YES
#	6294-89-9	COC(=O)NN	-6.091	1	0.9275	0.0725	TP	0.0001	YES
-	497-18-7	NNC(=O)NN	-10.7823	1	0.7545	0.2455	TP	0.0001	YES
*	107-88-0	CC(O)CCO	-2.503	1	1.0598	-0.0598	TP	0.0001	YES
-	584-03-2	CCC(O)CO	-2.503	1	1.0598	-0.0598	TP	0.0001	YES
*	534-15-6	COC(C)OC	-2.503	1	1.0598	-0.0598	TP	0.0001	YES
+	352-93-2	CCSCC	-2.7613	1	1.0503	-0.0503	TP	0.0001	YES
+	75-66-1	CC(C)(C)S	-4.7866	1	0.9756	0.0244	TP	0.0001	YES
+	513-44-0	CC(C)CS	-3.7739	1	1.0129	-0.0129	TP	0.0001	YES
-	513-53-1	CCC(C)S	-3.7739	1	1.0129	-0.0129	TP	0.0001	YES
-	563-52-0	CC(Cl)C=C	-4.2424	1	0.9957	0.0043	TP	0.0001	YES
+	591-97-9	CC=CCCl	-3.2298	1	1.033	-0.033	TP	0.0001	YES
#	4461-41-0	CC=C(C)Cl	-4.2424	1	0.9957	0.0043	TP	0.0001	YES
-	5911-08-0	ClCC1CC1	-7.0464	1	0.8923	0.1077	TP	0.0001	YES
*	625-48-9	OCC[N+](=O)[O-]	0.2651	1	1.1619	-0.1619	TP	0.0002	YES
+	108-88-3	Cc1ccccc1	-3.137	1	1.0364	-0.0364	TP	0.0001	YES
-	544-25-2	C1C=CC=CC=C1	-6.4995	1	0.9124	0.0876	TP	0.0001	YES
+	2396-63-6	C#CCCCC#C	2.617	1	1.2486	-0.2486	TP	0.0001	YES
#	617-90-3	N#Cc1occc1	-1.8597	1	1.0835	-0.0835	TP	0.0003	YES
*	108-89-4	Cc1ccncc1	-4.2676	1	0.9947	0.0053	TP	0.0002	YES
-	462-08-8	Nc1cccnc1	-6.1902	1	0.9238	0.0762	TP	0.0002	YES
+	109-08-0	Cc1cnccn1	-5.3981	1	0.953	0.047	TP	0.0002	YES
+	1632-76-4	Cc1cccnn1	-5.3981	1	0.953	0.047	TP	0.0002	YES
-	3438-46-8	Cc1ccncn1	-5.3981	1	0.953	0.047	TP	0.0002	YES
#	1120-88-3	Cc1ccnnc1	-5.3981	1	0.953	0.047	TP	0.0002	YES
+	544-13-8	N#CCCCC#N	-1.2283	1	1.1068	-0.1068	TP	0.0001	YES
*	627-30-5	OCCCCl	-2.6413	1	1.0547	-0.0547	TP	0.0001	YES
-	127-00-4	CC(O)CCl	-3.6539	1	1.0174	-0.0174	TP	0.0001	YES
+	627-42-9	COCCCl	-2.6413	1	1.0547	-0.0547	TP	0.0001	YES
*	109-00-2	Oc1cccnc1	-3.4216	1	1.0259	-0.0259	TP	0.0002	YES
-	142-08-5	Oc1ccccn1	-3.4216	1	1.0259	-0.0259	TP	0.0002	YES
*	626-64-2	Oc1ccncc1	-3.4216	1	1.0259	-0.0259	TP	0.0002	YES
-	694-59-7	[O-][n+]1ccccc1	-1.1062	1	1.1113	-0.1113	TP	1.0002	No
-	1003-29-8	O=Cc1ccc[nH]1	-3.2359	1	1.0328	-0.0328	TP	0.0003	YES
+	5469-70-5	Nc1cccnn1	-7.3208	1	0.8822	0.1178	TP	0.0002	YES
+	591-55-9	Nc1cncnc1	-7.3208	1	0.8822	0.1178	TP	0.0002	YES
+	591-54-8	Nc1ccncn1	-7.3208	1	0.8822	0.1178	TP	0.0002	YES
+	5049-61-6	Nc1cnccn1	-7.3208	1	0.8822	0.1178	TP	0.0002	YES
*	109-12-6	Nc1ncccn1	-7.3208	1	0.8822	0.1178	TP	0.0002	YES
#	3144-09-0	CS(=O)(=O)N	-4.5025	1	0.9861	0.0139	TP	0.0002	YES
-	625-84-3	Cc1ccc(C)[nH]1	-5.3519	1	0.9547	0.0453	TP	0.0003	YES
*	1551-06-0	CCc1ccc[nH]1	-4.3392	1	0.9921	0.0079	TP	0.0003	YES
#	98-01-1	O=Cc1occc1	-1.9985	1	1.0784	-0.0784	TP	0.0004	YES
#	498-60-2	O=Cc1cocc1	-1.9985	1	1.0784	-0.0784	TP	0.0004	YES
+	462-06-6	Fc1ccccc1	-1.5566	1	1.0947	-0.0947	TP	0.0003	YES
*	1679-36-3	CCC#CC(=O)C	-0.4571	1	1.1352	-0.1352	TP	0.0001	YES
+	930-68-7	O=C1CCCC=C1	-5.911	1	0.9341	0.0659	TP	0.0001	YES
*	2758-18-1	CC1=CC(=O)CC1	-6.9237	1	0.8968	0.1032	TP	0.0001	YES
+	67-51-6	Cc1cc(C)[nH]n1	-6.4824	1	0.9131	0.0869	TP	0.0003	YES
-	1072-62-4	CCc1ncc[nH]1	-5.4697	1	0.9504	0.0496	TP	0.0003	YES
+	7098-07-9	CCn1ccnc1	-6.0872	1	0.9276	0.0724	TP	0.0002	YES
#	2407-68-3	CN(C)C=CC#N	-5.1484	1	0.9623	0.0377	TP	0.0001	YES
#	591-47-9	CC1CCC=CC1	-7.0144	1	0.8934	0.1066	TP	0.0001	YES
*	628-71-7	CCCCCC#C	-0.5478	1	1.1319	-0.1319	TP	0.0001	YES
*	3070-53-9	C=CCCCC=C	-3.1977	1	1.0342	-0.0342	TP	0.0001	YES
#	2373-51-5	CSCCl	-3.0663	1	1.039	-0.039	TP	0.0002	YES
+	75-35-4	ClC(=C)Cl	-4.5474	1	0.9844	0.0156	TP	0.0002	YES
+	156-59-2	Cl/C=C\Cl	-2.9755	1	1.0424	-0.0424	TP	2.0002	No
#	372-47-4	Fc1cccnc1	-2.6871	1	1.053	-0.053	TP	0.0003	YES
#	372-48-5	Fc1ccccn1	-2.6871	1	1.053	-0.053	TP	0.0003	YES
*	61310-53-0	CCOC=CC#N	-1.3671	1	1.1017	-0.1017	TP	0.0001	YES
*	1904-31-0	Cn1ccc(N)n1	-9.0225	1	0.8194	0.1806	TP	0.0002	YES
#	542-54-1	CC(C)CCC#N	-3.4831	1	1.0237	-0.0237	TP	0.0001	YES
-	628-73-9	CCCCCC#N	-2.4705	1	1.061	-0.061	TP	0.0001	YES
#	23326-27-4	COC(=O)C#CC	0.3889	1	1.1664	-0.1664	TP	0.0001	YES
-	547-65-9	C=C1CCOC1=O	-5.0651	1	0.9653	0.0347	TP	0.0002	YES
#	4412-91-3	OCc1cocc1	-2.2559	1	1.0689	-0.0689	TP	0.0003	YES
*	98-00-0	OCc1occc1	-2.2559	1	1.0689	-0.0689	TP	0.0003	YES
*	623-47-2	CCOC(=O)C#C	0.3889	1	1.1664	-0.1664	TP	0.0001	YES
+	108-26-9	CC1=NNC(=O)C1	-10.769	1	0.755	0.245	TP	0.0002	YES
#	108-94-1	O=C1CCCCC1	-6.1685	1	0.9246	0.0754	TP	0.0001	YES
*	928-90-5	OCCCCC#C	0.2981	1	1.1631	-0.1631	TP	0.0001	YES
+	1002-28-4	CCC#CCCO	0.2981	1	1.1631	-0.1631	TP	0.0001	YES
-	872-53-7	O=CC1CCCC1	-6.1685	1	0.9246	0.0754	TP	0.0001	YES
#	141-79-7	CC(=CC(=O)C)C	-4.3771	1	0.9907	0.0093	TP	0.0002	YES
*	6728-26-3	CCCC=CC=O	-2.3518	1	1.0654	-0.0654	TP	0.0001	YES
*	10353-53-4	C=CCCC1CO1	-6.1685	1	0.9246	0.0754	TP	0.0001	YES
#	286-20-4	C1CCC2OC2C1	-12.3147	1	0.698	0.302	TP	0.0001	YES
#	565-62-8	CC=C(C)C(=O)C	-4.3771	1	0.9907	0.0093	TP	0.0002	YES
+	557-40-4	C=CCOCC=C	-2.3518	1	1.0654	-0.0654	TP	0.0001	YES
+	1738-25-6	CN(C)CCC#N	-5.4058	1	0.9528	0.0472	TP	0.0001	YES
+	592-76-7	CCCCCC=C	-3.4552	1	1.0247	-0.0247	TP	0.0001	YES
+	75-34-3	CC(Cl)Cl	-4.8048	1	0.9749	0.0251	TP	0.0002	YES
+	123-56-8	O=C1CCC(=O)N1	-8.0004	1	0.8571	0.1429	TP	0.0002	YES
*	105-34-0	COC(=O)CC#N	-1.5338	1	1.0955	-0.0955	TP	0.0002	YES
#	140-87-4	NNC(=O)CC#N	-6.2251	1	0.9226	0.0774	TP	0.0001	YES
-	1455-77-2	Nc1n[nH]c(N)n1	-11.4583	1	0.7296	0.2704	TP	0.0004	YES
+	5422-44-6	Cn1nnnc1N	-10.2709	1	0.7734	0.2266	TP	0.0003	YES
-	872-50-4	CN1CCCC1=O	-8.0912	1	0.8537	0.1463	TP	0.0001	YES
*	1609-86-5	CC(C)(C)N=C=O	-6.2998	1	0.9198	0.0802	TP	0.0002	YES
-	108-27-0	CC1CCC(=O)N1	-9.1038	1	0.8164	0.1836	TP	0.0001	YES
#	2141-62-0	CCOCCC#N	-1.6246	1	1.0922	-0.0922	TP	0.0001	YES
-	693-95-8	Cc1cscn1	-7.7237	1	0.8673	0.1327	TP	0.0003	YES
#	109-05-7	CC1CCCCN1	-9.1945	1	0.8131	0.1869	TP	0.0001	YES
-	626-56-2	CC1CCCNC1	-9.1945	1	0.8131	0.1869	TP	0.0001	YES
#	626-58-4	CC1CCNCC1	-9.1945	1	0.8131	0.1869	TP	0.0001	YES
-	7677-24-9	C[Si](C)(C)C#N	-0.6359	1	1.1286	-0.1286	TP	1.0001	No
-	108-30-5	O=C1CCC(=O)O1	-5.2318	1	0.9592	0.0408	TP	0.0002	YES
#	17220-38-1	Nc1nonc1N	-9.2083	1	0.8126	0.1874	TP	0.0004	YES
+	600-14-6	CCC(=O)C(=O)C	-3.5312	1	1.0219	-0.0219	TP	0.0002	YES
*	80-62-6	COC(=O)C(=C)C	-3.5312	1	1.0219	-0.0219	TP	0.0002	YES
*	623-43-8	COC(=O)C=CC	-2.5185	1	1.0592	-0.0592	TP	0.0002	YES
#	2868-37-3	COC(=O)C1CC1	-6.3352	1	0.9185	0.0815	TP	0.0001	YES
+	96-50-4	Nc1nccs1	-9.6464	1	0.7964	0.2036	TP	0.0003	YES
#	928-92-7	CC=CCCCO	-2.6093	1	1.0559	-0.0559	TP	0.0001	YES
+	108-10-1	CC(C)CC(=O)C	-4.6345	1	0.9812	0.0188	TP	0.0001	YES
+	66-25-1	CCCCCC=O	-2.6093	1	1.0559	-0.0559	TP	0.0001	YES
*	591-78-6	CCCCC(=O)C	-3.6219	1	1.0185	-0.0185	TP	0.0001	YES
+	123-15-9	CCCC(C)C=O	-3.6219	1	1.0185	-0.0185	TP	0.0001	YES
+	97-96-1	CCC(CC)C=O	-3.6219	1	1.0185	-0.0185	TP	0.0001	YES
+	1436-34-6	CCCCC1CO1	-6.4259	1	0.9151	0.0849	TP	0.0001	YES
+	928-95-0	CCCC=CCO	-2.6093	1	1.0559	-0.0559	TP	0.0001	YES
*	2987-16-8	CC(C)(C)CC=O	-4.6345	1	0.9812	0.0188	TP	0.0001	YES
*	109-53-5	CC(C)COC=C	-3.6219	1	1.0185	-0.0185	TP	0.0001	YES
-	2213-43-6	NN1CCCCC1	-11.1172	1	0.7422	0.2578	TP	0.0001	YES
+	591-76-4	CCCCC(C)C	-4.7253	1	0.9779	0.0221	TP	0.0001	YES
+	754-05-2	C[Si](C)(C)C=C	-1.6206	1	1.0923	-0.0923	TP	1.0001	No
-	22059-21-8	NC1(CC1)C(=O)O	-9.2705	1	0.8103	0.1897	TP	0.0002	YES
*	4005-51-0	Nc1nncs1	-10.7769	1	0.7547	0.2453	TP	0.0003	YES
-	4795-29-3	NCC1CCCO1	-8.3486	1	0.8443	0.1557	TP	0.0001	YES
*	617-84-5	CCN(CC)C=O	-5.5446	1	0.9476	0.0524	TP	0.0001	YES
+	4426-47-5	CCCCB(O)O	-2.0053	1	1.0781	-0.0781	TP	1.0001	No
#	600-18-0	CCC(=O)C(=O)O	-2.6852	1	1.0531	-0.0531	TP	0.0002	YES
*	108-32-7	CC1COC(=O)O1	-5.4893	1	0.9497	0.0503	TP	0.0002	YES
#	97-99-4	OCC1CCCO1	-5.58	1	0.9463	0.0537	TP	0.0001	YES
+	6044-68-4	COC(OC)C=C	-2.776	1	1.0497	-0.0497	TP	0.0001	YES
-	105-37-3	CCOC(=O)CC	-2.776	1	1.0497	-0.0497	TP	0.0001	YES
-	542-55-2	CC(C)COC=O	-2.776	1	1.0497	-0.0497	TP	0.0001	YES
#	592-84-7	CCCCOC=O	-1.7633	1	1.0871	-0.0871	TP	0.0001	YES
*	623-42-7	CCCC(=O)OC	-2.776	1	1.0497	-0.0497	TP	0.0001	YES
-	4016-11-9	CCOCC1CO1	-5.58	1	0.9463	0.0537	TP	0.0001	YES
-	1120-97-4	CC1CCOCO1	-5.58	1	0.9463	0.0537	TP	0.0001	YES
#	536-74-3	C#Cc1ccccc1	-0.5026	1	1.1336	-0.1336	TP	0.0002	YES
*	589-35-5	CCC(C)CCO	-3.8793	1	1.009	-0.009	TP	0.0001	YES
+	108-20-3	CC(C)OC(C)C	-4.892	1	0.9717	0.0283	TP	0.0001	YES
-	108-11-2	CC(C)CC(C)O	-4.892	1	0.9717	0.0283	TP	0.0001	YES
-	637-92-3	CCOC(C)(C)C	-4.892	1	0.9717	0.0283	TP	0.0001	YES
#	590-36-3	CCCC(C)(C)O	-4.892	1	0.9717	0.0283	TP	0.0001	YES
*	15878-00-9	Clc1cn[nH]c1	-5.7747	1	0.9392	0.0608	TP	0.0004	YES
-	14267-92-6	ClCCCC#C	-0.8528	1	1.1206	-0.1206	TP	0.0001	YES
-	108-19-0	NC(=O)NC(=O)N	-9.2992	1	0.8092	0.1908	TP	0.0002	YES
*	594-70-7	CC(C)(C)[N+](=O)[O-]	-3.1365	1	1.0364	-0.0364	TP	0.0002	YES
+	10576-12-2	CCOC(=NO)C	-4.6987	1	0.9788	0.0212	TP	0.0001	YES
#	100-47-0	N#Cc1ccccc1	-2.4253	1	1.0627	-0.0627	TP	0.0002	YES
+	109-56-8	CC(C)NCCO	-5.802	1	0.9382	0.0618	TP	0.0001	YES
#	628-20-6	ClCCCC#N	-2.7755	1	1.0497	-0.0497	TP	0.0001	YES
#	121-43-7	COB(OC)OC	-1.1594	1	1.1093	-0.1093	TP	1.0001	No
#	17392-83-5	COC(=O)C(C)O	-2.9427	1	1.0436	-0.0436	TP	0.0002	YES
+	300-85-6	CC(O)CC(=O)O	-2.9427	1	1.0436	-0.0436	TP	0.0002	YES
#	600-15-7	CCC(O)C(=O)O	-2.9427	1	1.0436	-0.0436	TP	0.0002	YES
-	623-50-7	CCOC(=O)CO	-1.9301	1	1.0809	-0.0809	TP	0.0001	YES
-	4114-31-2	CCOC(=O)NN	-6.6214	1	0.9079	0.0921	TP	0.0001	YES
+	100-70-9	N#Cc1ccccn1	-3.5558	1	1.021	-0.021	TP	0.0002	YES
-	100-54-9	N#Cc1cccnc1	-3.5558	1	1.021	-0.021	TP	0.0002	YES
#	100-48-1	N#Cc1ccncc1	-3.5558	1	1.021	-0.021	TP	0.0002	YES
-	109-59-1	CC(C)OCCO	-3.0334	1	1.0402	-0.0402	TP	0.0001	YES
*	126-30-7	CC(C)(CO)CO	-4.0461	1	1.0029	-0.0029	TP	0.0001	YES
-	462-95-3	CCOCOCC	-2.0208	1	1.0776	-0.0776	TP	0.0001	YES
#	2807-30-9	CCCOCCO	-2.0208	1	1.0776	-0.0776	TP	0.0001	YES
+	77-76-9	COC(C)(C)OC	-4.0461	1	1.0029	-0.0029	TP	0.0001	YES
-	629-20-9	C1=CC=CC=CC=C1	-6.7724	1	0.9024	0.0976	TP	0.0002	YES
+	15980-15-1	C1CSCCO1	-6.005	1	0.9307	0.0693	TP	0.0001	YES
-	1878-18-8	CCC(C)CS	-4.3043	1	0.9934	0.0066	TP	0.0001	YES
*	110-66-7	CCCCCS	-3.2917	1	1.0307	-0.0307	TP	0.0001	YES
-	4110-50-3	CCCSCC	-3.2917	1	1.0307	-0.0307	TP	0.0001	YES
-	5145-99-3	CCSC(C)C	-4.3043	1	0.9934	0.0066	TP	0.0001	YES
-	3219-63-4	C[Si](C)(C)CO	-1.0321	1	1.114	-0.114	TP	1.0001	No
#	503-60-6	CC(=CCCl)C	-4.7728	1	0.9761	0.0239	TP	0.0002	YES
-	19847-12-2	N#Cc1cnccn1	-4.6863	1	0.9793	0.0207	TP	0.0003	YES
-	14080-23-0	N#Cc1ncccn1	-4.6863	1	0.9793	0.0207	TP	0.0003	YES
+	115-69-5	CC(N)(CO)CO	-5.9687	1	0.932	0.068	TP	0.0001	YES
*	473-81-4	OCC(O)C(=O)O	-2.0968	1	1.0748	-0.0748	TP	0.0002	YES
*	149-73-5	COC(OC)OC	-2.1875	1	1.0714	-0.0714	TP	0.0001	YES
*	3068-00-6	OCCC(O)CO	-2.1875	1	1.0714	-0.0714	TP	0.0001	YES
#	1572-52-7	C=C(CCC#N)C#N	-2.5139	1	1.0594	-0.0594	TP	0.0001	YES
+	4177-16-6	C=Cc1cnccn1	-5.671	1	0.943	0.057	TP	0.0003	YES
+	1119-85-3	N#CCC=CCC#N	-1.5013	1	1.0967	-0.0967	TP	0.0001	YES
#	2365-48-2	COC(=O)CS	-2.355	1	1.0653	-0.0653	TP	0.0002	YES
-	95-47-6	Cc1ccccc1C	-3.6674	1	1.0169	-0.0169	TP	0.0002	YES
-	100-41-4	CCc1ccccc1	-3.6674	1	1.0169	-0.0169	TP	0.0002	YES
*	106-42-3	Cc1ccc(C)cc1	-4.68	1	0.9795	0.0205	TP	0.0002	YES
+	108-38-3	Cc1cccc(C)c1	-4.68	1	0.9795	0.0205	TP	0.0002	YES
-	871-84-1	C#CCCCCC#C	2.0867	1	1.229	-0.229	TP	0.0001	YES
-	110-75-8	ClCCOC=C	-2.9142	1	1.0446	-0.0446	TP	0.0002	YES
-	4091-39-8	CC(Cl)C(=O)C	-4.9395	1	0.97	0.03	TP	0.0002	YES
-	594-36-5	CCC(C)(C)Cl	-6.0429	1	0.9293	0.0707	TP	0.0001	YES
+	753-89-9	CC(C)(C)CCl	-6.0429	1	0.9293	0.0707	TP	0.0001	YES
+	593-60-2	BrC=C	0.3311	1	1.1643	-0.1643	TP	0.0001	YES
#	500-22-1	O=Cc1cccnc1	-3.6946	1	1.0159	-0.0159	TP	0.0002	YES
-	872-85-5	O=Cc1ccncc1	-3.6946	1	1.0159	-0.0159	TP	0.0002	YES
#	1121-60-4	O=Cc1ccccn1	-3.6946	1	1.0159	-0.0159	TP	0.0002	YES
*	586-96-9	O=Nc1ccccc1	-4.4867	1	0.9866	0.0134	TP	0.0002	YES
*	95-53-4	Cc1ccccc1N	-5.5901	1	0.946	0.054	TP	0.0002	YES
#	106-49-0	Cc1ccc(N)cc1	-6.6027	1	0.9086	0.0914	TP	0.0002	YES
#	108-44-1	Cc1cccc(N)c1	-6.6027	1	0.9086	0.0914	TP	0.0002	YES
-	100-61-8	CNc1ccccc1	-5.5901	1	0.946	0.054	TP	0.0002	YES
*	100-71-0	CCc1ccccn1	-4.7979	1	0.9752	0.0248	TP	0.0002	YES
*	108-47-4	Cc1ccnc(C)c1	-5.8106	1	0.9378	0.0622	TP	0.0002	YES
-	536-75-4	CCc1ccncc1	-4.7979	1	0.9752	0.0248	TP	0.0002	YES
+	583-58-4	Cc1ccncc1C	-4.7979	1	0.9752	0.0248	TP	0.0002	YES
+	591-22-0	Cc1cncc(C)c1	-5.8106	1	0.9378	0.0622	TP	0.0002	YES
#	108-48-5	Cc1cccc(C)n1	-5.8106	1	0.9378	0.0622	TP	0.0002	YES
*	536-78-7	CCc1cccnc1	-4.7979	1	0.9752	0.0248	TP	0.0002	YES
+	589-93-5	Cc1ccc(C)nc1	-5.8106	1	0.9378	0.0622	TP	0.0002	YES
-	583-61-9	Cc1cccnc1C	-4.7979	1	0.9752	0.0248	TP	0.0002	YES
*	100-45-8	N#CC1CCC=CC1	-6.3026	1	0.9197	0.0803	TP	0.0001	YES
+	3268-79-9	ClCSC#N	-2.3545	1	1.0653	-0.0653	TP	0.0002	YES
-	106-51-4	O=C1C=CC(=O)C=C1	-6.0932	1	0.9274	0.0726	TP	0.0002	YES
+	1187-42-4	NC(=C(N)C#N)C#N	-7.3719	1	0.8803	0.1197	TP	0.0002	YES
#	1758-73-2	NC(=N)S(=O)O	-6.9556	1	0.8956	0.1044	TP	0.0002	YES
-	100-66-3	COc1ccccc1	-2.8215	1	1.0481	-0.0481	TP	0.0002	YES
+	100-63-0	NNc1ccccc1	-7.5128	1	0.8751	0.1249	TP	0.0002	YES
-	1603-41-4	Cc1ccc(N)nc1	-7.7333	1	0.8669	0.1331	TP	0.0002	YES
*	1824-81-3	Cc1cccc(N)n1	-7.7333	1	0.8669	0.1331	TP	0.0002	YES
*	1603-40-3	Cc1cccnc1N	-6.7206	1	0.9043	0.0957	TP	0.0002	YES
#	695-34-1	Cc1ccnc(N)c1	-7.7333	1	0.8669	0.1331	TP	0.0002	YES
#	108-45-2	Nc1cccc(N)c1	-8.5254	1	0.8377	0.1623	TP	0.0002	YES
+	95-54-5	Nc1ccccc1N	-7.5128	1	0.8751	0.1249	TP	0.0002	YES
-	5910-89-4	Cc1nccnc1C	-5.9285	1	0.9335	0.0665	TP	0.0002	YES
*	108-50-9	Cc1cncc(C)n1	-6.9411	1	0.8962	0.1038	TP	0.0002	YES
#	123-32-0	Cc1cnc(C)cn1	-6.9411	1	0.8962	0.1038	TP	0.0002	YES
+	4553-62-2	CC(CCC#N)C#N	-2.7713	1	1.0499	-0.0499	TP	0.0001	YES
#	13925-00-3	CCc1cnccn1	-5.9285	1	0.9335	0.0665	TP	0.0002	YES
#	4597-87-9	CNc1ccccn1	-6.7206	1	0.9043	0.0957	TP	0.0002	YES
+	1558-17-4	Cc1cc(C)ncn1	-6.9411	1	0.8962	0.1038	TP	0.0002	YES
-	18437-58-6	Cc1cc(N)ccn1	-7.7333	1	0.8669	0.1331	TP	0.0002	YES
+	1990-90-5	Cc1cnccc1N	-6.7206	1	0.9043	0.0957	TP	0.0002	YES
*	96-27-5	OCC(O)CS	-2.6125	1	1.0558	-0.0558	TP	0.0001	YES
*	111-78-4	C1CC=CCCC=C1	-7.2873	1	0.8834	0.1166	TP	0.0001	YES
+	109-80-8	SCCCS	-2.8707	1	1.0462	-0.0462	TP	0.0002	YES
*	1618-26-4	CSCSC	-2.8707	1	1.0462	-0.0462	TP	0.0002	YES
#	928-51-8	OCCCCCl	-3.1717	1	1.0351	-0.0351	TP	0.0001	YES
+	628-34-2	CCOCCCl	-3.1717	1	1.0351	-0.0351	TP	0.0001	YES
*	558-42-9	CC(C)(O)CCl	-5.1969	1	0.9605	0.0395	TP	0.0002	YES
#	36215-07-3	COCCCCl	-3.1717	1	1.0351	-0.0351	TP	0.0001	YES
*	74-96-4	CCBr	0.0736	1	1.1548	-0.1548	TP	0.0001	YES
+	591-27-5	Nc1cccc(O)c1	-5.7568	1	0.9398	0.0602	TP	0.0002	YES
*	95-55-6	Nc1ccccc1O	-4.7442	1	0.9772	0.0228	TP	0.0002	YES
#	586-95-8	OCc1ccncc1	-3.952	1	1.0064	-0.0064	TP	0.0002	YES
+	586-98-1	OCc1ccccn1	-3.952	1	1.0064	-0.0064	TP	0.0002	YES
#	1072-83-9	CC(=O)c1ccc[nH]1	-4.7789	1	0.9759	0.0241	TP	0.0003	YES
-	1628-89-3	COc1ccccn1	-3.952	1	1.0064	-0.0064	TP	0.0002	YES
-	7295-76-3	COc1cccnc1	-3.952	1	1.0064	-0.0064	TP	0.0002	YES
+	620-08-6	COc1ccncc1	-3.952	1	1.0064	-0.0064	TP	0.0002	YES
-	1003-67-4	Cc1cc[n+]([O-])cc1	-2.6492	1	1.0544	-0.0544	TP	1.0002	No
+	1003-73-2	Cc1ccc[n+]([O-])c1	-2.6492	1	1.0544	-0.0544	TP	1.0002	No
-	694-85-9	CN1C=CC=CC1=O	-8.1066	1	0.8532	0.1468	TP	0.0002	YES
-	1003-56-1	CC1=CC=CNC1=O	-8.1066	1	0.8532	0.1468	TP	0.0002	YES
-	1192-58-1	Cn1cccc1C=O	-4.3837	1	0.9904	0.0096	TP	0.0002	YES
#	13466-41-6	CC1=CC(=O)NC=C1	-9.1193	1	0.8158	0.1842	TP	0.0002	YES
*	1121-78-4	Cc1ccc(O)cn1	-4.9646	1	0.969	0.031	TP	0.0002	YES
-	108-52-1	Cc1ccnc(N)n1	-8.8638	1	0.8253	0.1747	TP	0.0002	YES
#	141-86-6	Nc1cccc(N)n1	-9.6559	1	0.796	0.204	TP	0.0002	YES
*	452-58-4	Nc1cccnc1N	-8.6433	1	0.8334	0.1666	TP	0.0002	YES
-	4930-98-7	NNc1ccccn1	-8.6433	1	0.8334	0.1666	TP	0.0002	YES
+	1003-31-2	N#Cc1cccs1	-5.8814	1	0.9352	0.0648	TP	0.0003	YES
#	931-53-3	[C-]#[N+]C1CCCCC1	-2.9008	1	1.0451	-0.0451	TP	1.0001	No
*	930-87-0	Cc1ccc(C)n1C	-6.4997	1	0.9124	0.0876	TP	0.0002	YES
-	620-02-0	Cc1oc(C=O)cc1	-3.5415	1	1.0215	-0.0215	TP	0.0004	YES
#	3149-28-8	COc1cnccn1	-5.0825	1	0.9647	0.0353	TP	0.0002	YES
*	14150-95-9	Nc1cccc[n+]1[O-]	-3.5593	1	1.0208	-0.0208	TP	1.0002	No
#	156-81-0	Nc1ccnc(N)n1	-10.7865	1	0.7544	0.2456	TP	0.0003	YES
*	13754-19-3	Nc1cncnc1N	-9.7738	1	0.7917	0.2083	TP	0.0002	YES
*	95-52-3	Cc1ccccc1F	-2.087	1	1.0751	-0.0751	TP	0.0003	YES
+	352-32-9	Cc1ccc(F)cc1	-3.0996	1	1.0378	-0.0378	TP	0.0003	YES
*	352-70-5	Cc1cccc(F)c1	-3.0996	1	1.0378	-0.0378	TP	0.0003	YES
-	616-42-2	COS(=O)OC	-1.5091	1	1.0964	-0.0964	TP	0.0002	YES
+	100-50-5	O=CC1CCC=CC1	-6.4414	1	0.9146	0.0854	TP	0.0001	YES
+	50995-95-4	CCCc1ncc[nH]1	-6.0001	1	0.9308	0.0692	TP	0.0003	YES
#	1072-91-9	Cc1cc(C)n(C)n1	-8.6429	1	0.8334	0.1666	TP	0.0002	YES
*	764-13-6	CC(=CC=C(C)C)C	-5.7534	1	0.9399	0.0601	TP	0.0001	YES
-	627-58-7	CC(=C)CCC(=C)C	-5.7534	1	0.9399	0.0601	TP	0.0001	YES
#	96-24-2	OCC(O)CCl	-3.3384	1	1.029	-0.029	TP	0.0002	YES
+	563-58-6	CC=C(Cl)Cl	-5.0778	1	0.9649	0.0351	TP	0.0002	YES
#	10061-01-5	ClCC=CCl	-4.0651	1	1.0022	-0.0022	TP	0.0002	YES
+	1066-51-9	NCP(=O)(O)O	-3.7586	1	1.0135	-0.0135	TP	1.0002	No
*	931-03-3	OC(=O)c1cc[nH]c1	-3.9329	1	1.0071	-0.0071	TP	0.0003	YES
*	634-97-9	OC(=O)c1ccc[nH]1	-3.9329	1	1.0071	-0.0071	TP	0.0003	YES
-	16867-04-2	Oc1cccnc1O	-3.1061	1	1.0376	-0.0376	TP	0.0002	YES
+	626-03-9	Oc1ccnc(O)c1	-4.1187	1	1.0002	-0.0002	TP	0.0002	YES
#	6602-28-4	Oc1ccc[n+]([O-])c1	-1.8033	1	1.0856	-0.0856	TP	1.0002	No
+	71-30-7	NC1=NC(=O)NC=C1	-12.9647	1	0.674	0.326	TP	0.0002	YES
-	108-53-2	NC1=NC=CC(=O)N1	-12.9647	1	0.674	0.326	TP	0.0002	YES
+	504-08-5	Nc1ncnc(N)n1	-11.917	1	0.7127	0.2873	TP	0.0003	YES
#	348-54-9	Nc1ccccc1F	-4.0096	1	1.0042	-0.0042	TP	0.0003	YES
#	372-19-0	Nc1cccc(F)c1	-5.0223	1	0.9669	0.0331	TP	0.0003	YES
+	2637-34-5	Sc1ccccn1	-4.377	1	0.9907	0.0093	TP	0.0002	YES
*	4556-23-4	Sc1ccncc1	-4.377	1	0.9907	0.0093	TP	0.0002	YES
#	629-08-3	CCCCCCC#N	-3.0009	1	1.0414	-0.0414	TP	0.0001	YES
-	421-50-1	CC(=O)C(F)(F)F	-0.9058	1	1.1187	-0.1187	TP	0.0005	YES
+	616-02-4	CC1=CC(=O)OC1=O	-5.5048	1	0.9491	0.0509	TP	0.0002	YES
#	2170-03-8	C=C1CC(=O)OC1=O	-5.5048	1	0.9491	0.0509	TP	0.0002	YES
+	88-14-2	OC(=O)c1occc1	-2.6956	1	1.0527	-0.0527	TP	0.0004	YES
+	488-93-7	OC(=O)c1cocc1	-2.6956	1	1.0527	-0.0527	TP	0.0004	YES
*	123-33-1	O=C1NNC(=O)C=C1	-10.1961	1	0.7761	0.2239	TP	0.0002	YES
-	1621-91-6	OC(=O)c1ccn[nH]1	-5.0635	1	0.9654	0.0346	TP	0.0004	YES
*	1193-24-4	OC1=CC(=O)NC=N1	-10.1961	1	0.7761	0.2239	TP	0.0002	YES
#	1072-84-0	OC(=O)c1cnc[nH]1	-5.0635	1	0.9654	0.0346	TP	0.0004	YES
+	371-41-5	Oc1ccc(F)cc1	-2.2537	1	1.069	-0.069	TP	0.0003	YES
-	367-12-4	Oc1ccccc1F	-1.241	1	1.1063	-0.1063	TP	0.0003	YES
+	372-20-3	Oc1cccc(F)c1	-2.2537	1	1.069	-0.069	TP	0.0003	YES
+	999-55-3	C=CCOC(=O)C=C	-2.7915	1	1.0492	-0.0492	TP	0.0002	YES
+	14861-06-4	CC=CC(=O)OC=C	-2.7915	1	1.0492	-0.0492	TP	0.0002	YES
-	110-44-1	CC=CC=CC(=O)O	-2.7915	1	1.0492	-0.0492	TP	0.0002	YES
#	4245-37-8	CC(=C)C(=O)OC=C	-3.8041	1	1.0118	-0.0118	TP	0.0002	YES
*	4341-76-8	CCOC(=O)C#CC	-0.1415	1	1.1469	-0.1469	TP	0.0001	YES
+	498-62-4	O=Cc1ccsc1	-6.0201	1	0.9301	0.0699	TP	0.0003	YES
-	1450-85-7	Sc1ncccn1	-5.5075	1	0.949	0.051	TP	0.0003	YES
+	2043-61-0	O=CC1CCCCC1	-6.6989	1	0.9051	0.0949	TP	0.0001	YES
-	583-60-8	CC1CCCCC1=O	-6.6989	1	0.9051	0.0949	TP	0.0001	YES
#	18829-55-5	CCCCC=CC=O	-2.8822	1	1.0458	-0.0458	TP	0.0001	YES
#	589-92-4	CC1CCC(=O)CC1	-7.7115	1	0.8677	0.1323	TP	0.0001	YES
+	591-24-2	CC1CCCC(=O)C1	-7.7115	1	0.8677	0.1323	TP	0.0001	YES
-	3010-02-4	CCN(CC)CC#N	-5.9362	1	0.9332	0.0668	TP	0.0001	YES
#	7642-15-1	CCCC=CCCC	-3.9856	1	1.0051	-0.0051	TP	0.0001	YES
#	142-28-9	ClCCCCl	-4.3226	1	0.9927	0.0073	TP	0.0002	YES
*	594-20-7	CC(C)(Cl)Cl	-6.3478	1	0.918	0.082	TP	0.0002	YES
+	354-38-1	NC(=O)C(F)(F)F	-2.8285	1	1.0478	-0.0478	TP	0.0005	YES
#	3034-38-6	[O-][N+](=O)c1c[nH]cn1	-3.3987	1	1.0268	-0.0268	TP	0.0004	YES
+	527-73-1	[O-][N+](=O)c1ncc[nH]1	-3.3987	1	1.0268	-0.0268	TP	0.0004	YES
+	2075-46-9	[O-][N+](=O)c1cn[nH]c1	-3.3987	1	1.0268	-0.0268	TP	0.0004	YES
*	1121-07-9	CN1C(=O)CCC1=O	-8.5308	1	0.8375	0.1625	TP	0.0002	YES
-	105-56-6	CCOC(=O)CC#N	-2.0642	1	1.076	-0.076	TP	0.0002	YES
#	4107-62-4	COC(=O)CCC#N	-2.0642	1	1.076	-0.076	TP	0.0002	YES
+	105-60-2	O=C1CCCCCN1	-8.6215	1	0.8342	0.1658	TP	0.0001	YES
-	2591-86-8	O=CN1CCCCC1	-8.6215	1	0.8342	0.1658	TP	0.0001	YES
*	2687-91-4	CCN1CCCC1=O	-8.6215	1	0.8342	0.1658	TP	0.0001	YES
-	2210-25-5	CC(C)NC(=O)C=C	-6.8302	1	0.9002	0.0998	TP	0.0002	YES
*	541-58-2	Cc1csc(C)n1	-9.2667	1	0.8104	0.1896	TP	0.0003	YES
#	3386-97-8	C=CCCN=C=S	-4.9724	1	0.9687	0.0313	TP	0.0002	YES
+	1484-80-6	CCC1CCCCN1	-9.7249	1	0.7935	0.2065	TP	0.0001	YES
+	35794-11-7	CC1CNCC(C)C1	-10.7375	1	0.7562	0.2438	TP	0.0001	YES
#	109-09-1	Clc1ccccn1	-5.1029	1	0.9639	0.0361	TP	0.0003	YES
*	626-60-8	Clc1cccnc1	-5.1029	1	0.9639	0.0361	TP	0.0003	YES
*	2892-51-5	OC1=C(O)C(=O)C1=O	-5.6715	1	0.943	0.057	TP	0.0003	YES
*	120-89-8	O=C1NC(=O)C(=O)N1	-10.3628	1	0.77	0.23	TP	0.0003	YES
-	2240-88-2	OCCC(F)(F)F	-0.1506	1	1.1465	-0.1465	TP	0.0004	YES
+	108-55-4	O=C1CCCC(=O)O1	-5.7622	1	0.9396	0.0604	TP	0.0002	YES
-	3400-45-1	OC(=O)C1CCCC1	-6.8656	1	0.8989	0.1011	TP	0.0001	YES
-	106-92-3	C=CCOCC1CO1	-5.8529	1	0.9363	0.0637	TP	0.0001	YES
*	97-63-2	CCOC(=O)C(=C)C	-4.0615	1	1.0023	-0.0023	TP	0.0002	YES
+	110-13-4	CC(=O)CCC(=O)C	-4.0615	1	1.0023	-0.0023	TP	0.0002	YES
+	3031-66-1	CC(O)C#CC(C)O	-1.4116	1	1.1	-0.1	TP	0.0001	YES
+	1888-89-7	C(CC1CO1)C2CO2	-13.0118	1	0.6723	0.3277	TP	0.0001	YES
-	815-57-6	CC(C(=O)C)C(=O)C	-5.0742	1	0.965	0.035	TP	0.0002	YES
-	80-73-9	CN1CCN(C)C1=O	-11.5569	1	0.726	0.274	TP	0.0001	YES
-	7755-92-2	O=CN1CCNCC1	-10.5442	1	0.7633	0.2367	TP	0.0001	YES
-	1603-91-4	Cc1csc(N)n1	-11.1894	1	0.7395	0.2605	TP	0.0003	YES
*	111-71-7	CCCCCCC=O	-3.1396	1	1.0363	-0.0363	TP	0.0001	YES
#	33467-76-4	CCCCC=CCO	-3.1396	1	1.0363	-0.0363	TP	0.0001	YES
+	21655-48-1	CC1CNCC(C)N1	-12.6602	1	0.6853	0.3147	TP	0.0001	YES
+	2815-34-1	CC1CNC(C)CN1	-12.6602	1	0.6853	0.3147	TP	0.0001	YES
*	592-88-1	C=CCSCC=C	-3.3072	1	1.0301	-0.0301	TP	0.0002	YES
+	111-65-9	CCCCCCCC	-4.243	1	0.9956	0.0044	TP	0	YES
+	540-84-1	CC(C)CC(C)(C)C	-7.2809	1	0.8836	0.1164	TP	0.0001	YES
-	592-27-8	CCCCCC(C)C	-5.2556	1	0.9583	0.0417	TP	0.0001	YES
*	762-72-1	C[Si](C)(C)CC=C	-2.151	1	1.0728	-0.0728	TP	1.0001	No
+	1722-12-9	Clc1ncccn1	-6.2334	1	0.9222	0.0778	TP	0.0003	YES
+	14508-49-7	Clc1cnccn1	-6.2334	1	0.9222	0.0778	TP	0.0003	YES
#	1513-65-1	Fc1cccc(F)n1	-2.6496	1	1.0544	-0.0544	TP	0.0004	YES
#	557-24-4	NC(=O)C=CC(=O)O	-4.8809	1	0.9721	0.0279	TP	0.0002	YES
#	14205-39-1	COC(=O)C=C(C)N	-5.9842	1	0.9314	0.0686	TP	0.0002	YES
#	7646-67-5	OCCNC(=O)C=C	-4.9716	1	0.9688	0.0312	TP	0.0002	YES
-	108-33-8	Cc1nnc(N)s1	-12.3199	1	0.6978	0.3022	TP	0.0003	YES
-	685-91-6	CCN(CC)C(=O)C	-7.0876	1	0.8907	0.1093	TP	0.0001	YES
#	105-44-2	CC(C)CC(=NO)C	-7.0876	1	0.8907	0.1093	TP	0.0001	YES
*	106-52-5	CN1CCC(O)CC1	-9.8916	1	0.7874	0.2126	TP	0.0001	YES
+	592-82-5	CCCCN=C=S	-5.2298	1	0.9592	0.0408	TP	0.0002	YES
*	591-82-2	CC(C)CN=C=S	-6.2425	1	0.9219	0.0781	TP	0.0002	YES
-	4426-79-3	CCC(C)N=C=S	-6.2425	1	0.9219	0.0781	TP	0.0002	YES
-	110-17-8	OC(=O)C=CC(=O)O	-2.1122	1	1.0742	-0.0742	TP	0.0002	YES
*	1821-02-9	CCCC(=O)C(=O)O	-3.2156	1	1.0335	-0.0335	TP	0.0002	YES
+	3148-73-0	CC(=O)NNC(=O)C	-7.9069	1	0.8605	0.1395	TP	0.0002	YES
+	13183-79-4	Cn1nnnc1S	-8.4577	1	0.8402	0.1598	TP	0.0003	YES
+	16691-43-3	Nc1n[nH]c(S)n1	-9.645	1	0.7965	0.2035	TP	0.0004	YES
*	638-49-3	CCCCCOC=O	-2.2937	1	1.0675	-0.0675	TP	0.0001	YES
*	105-54-4	CCCC(=O)OCC	-3.3064	1	1.0302	-0.0302	TP	0.0001	YES
-	105-46-4	CCC(C)OC(=O)C	-4.319	1	0.9928	0.0072	TP	0.0001	YES
*	106-36-5	CCCOC(=O)CC	-3.3064	1	1.0302	-0.0302	TP	0.0001	YES
+	4016-14-2	CC(C)OCC1CO1	-7.123	1	0.8894	0.1106	TP	0.0001	YES
*	17832-28-9	OCCCCOC=C	-2.2937	1	1.0675	-0.0675	TP	0.0001	YES
#	100-72-1	OCC1CCCCO1	-6.1104	1	0.9268	0.0732	TP	0.0001	YES
*	123-42-2	CC(=O)CC(C)(C)O	-5.3316	1	0.9555	0.0445	TP	0.0002	YES
+	110-45-2	CC(C)CCOC=O	-3.3064	1	1.0302	-0.0302	TP	0.0001	YES
#	766-20-1	CC1CCOC(C)O1	-7.123	1	0.8894	0.1106	TP	0.0001	YES
*	1193-11-9	CC1COC(C)(C)O1	-8.1356	1	0.8521	0.1479	TP	0.0001	YES
+	673-32-5	CC#Cc1ccccc1	-1.033	1	1.114	-0.114	TP	0.0002	YES
#	95-13-6	C1C=Cc2ccccc12	-9.8291	1	0.7897	0.2103	TP	0.0002	YES
+	766-97-2	Cc1ccc(cc1)C#C	-2.0456	1	1.0767	-0.0767	TP	0.0002	YES
*	109-57-9	NC(=S)NCC=C	-8.1652	1	0.851	0.149	TP	0.0002	YES
+	111-70-6	CCCCCCCO	-3.3971	1	1.0268	-0.0268	TP	0.0001	YES
#	600-36-2	CC(C)C(O)C(C)C	-6.435	1	0.9148	0.0852	TP	0.0001	YES
-	1569-69-3	SC1CCCCC1	-7.3813	1	0.8799	0.1201	TP	0.0001	YES
#	352-97-6	NC(=N)NCC(=O)O	-9.8296	1	0.7896	0.2104	TP	0.0002	YES
-	7529-22-8	C[N+]1([O-])CCOCC1	-5.4583	1	0.9508	0.0492	TP	0.0002	YES
*	2566-34-9	CNC(C)(C)C(=O)O	-7.2543	1	0.8846	0.1154	TP	0.0002	YES
-	529-19-1	Cc1ccccc1C#N	-2.9556	1	1.0431	-0.0431	TP	0.0002	YES
+	4048-33-3	NCCCCCCO	-5.3198	1	0.9559	0.0441	TP	0.0001	YES
*	6280-87-1	ClCCCCC#N	-3.3058	1	1.0302	-0.0302	TP	0.0001	YES
#	110-15-6	OC(=O)CCC(=O)O	-2.3697	1	1.0647	-0.0647	TP	0.0002	YES
+	553-90-2	COC(=O)C(=O)OC	-2.3697	1	1.0647	-0.0647	TP	0.0002	YES
*	516-05-2	CC(C(=O)O)C(=O)O	-3.3823	1	1.0274	-0.0274	TP	0.0002	YES
+	105-58-8	CCOC(=O)OCC	-2.4604	1	1.0614	-0.0614	TP	0.0001	YES
+	3739-30-8	CCC(C)(O)C(=O)O	-4.4857	1	0.9867	0.0133	TP	0.0002	YES
*	3852-09-3	COCCC(=O)OC	-2.4604	1	1.0614	-0.0614	TP	0.0001	YES
#	625-08-1	CC(C)(O)CC(=O)O	-4.4857	1	0.9867	0.0133	TP	0.0002	YES
#	24123-14-6	NCCNCC(=O)O	-7.1517	1	0.8884	0.1116	TP	0.0001	YES
+	271-63-6	c1cnc2[nH]ccc2c1	-9.6627	1	0.7958	0.2042	TP	0.0004	YES
+	873-74-5	Nc1ccc(cc1)C#N	-5.891	1	0.9349	0.0651	TP	0.0002	YES
*	1885-29-6	Nc1ccccc1C#N	-4.8783	1	0.9722	0.0278	TP	0.0002	YES
#	2237-30-1	Nc1cccc(c1)C#N	-5.891	1	0.9349	0.0651	TP	0.0002	YES
#	6443-85-2	N#CCc1cccnc1	-4.0862	1	1.0014	-0.0014	TP	0.0002	YES
+	77-79-2	O=S1(=O)CC=CC1	-5.9297	1	0.9334	0.0666	TP	0.0003	YES
#	111-76-2	CCCCOCCO	-2.5512	1	1.058	-0.058	TP	0.0001	YES
+	105-57-7	CCOC(C)OCC	-3.5638	1	1.0207	-0.0207	TP	0.0001	YES
#	2935-44-6	CC(O)CCC(C)O	-4.5764	1	0.9833	0.0167	TP	0.0001	YES
#	1569-01-3	CCCOCC(C)O	-3.5638	1	1.0207	-0.0207	TP	0.0001	YES
#	98-83-9	CC(=C)c1ccccc1	-4.953	1	0.9695	0.0305	TP	0.0002	YES
-	622-97-9	Cc1ccc(C=C)cc1	-4.953	1	0.9695	0.0305	TP	0.0002	YES
-	100-80-1	Cc1cccc(C=C)c1	-4.953	1	0.9695	0.0305	TP	0.0002	YES
*	611-15-4	Cc1ccccc1C=C	-3.9403	1	1.0068	-0.0068	TP	0.0002	YES
*	873-66-5	CC=Cc1ccccc1	-3.9403	1	1.0068	-0.0068	TP	0.0002	YES
*	111-47-7	CCCSCCC	-3.822	1	1.0112	-0.0112	TP	0.0001	YES
*	625-80-9	CC(C)SC(C)C	-5.8473	1	0.9365	0.0635	TP	0.0001	YES
*	1825-62-3	CCO[Si](C)(C)C	-1.5625	1	1.0945	-0.0945	TP	1.0001	No
*	694-28-0	ClC1CCCC1=O	-7.0038	1	0.8938	0.1062	TP	0.0002	YES
#	96-43-5	Clc1cccs1	-7.4285	1	0.8782	0.1218	TP	0.0003	YES
#	106-96-7	BrCC#C	2.7081	1	1.2519	-0.2519	TP	0.0001	YES
+	273-53-0	o1cnc2ccccc12	-8.4253	1	0.8414	0.1586	TP	0.0005	YES
-	767-00-0	Oc1ccc(cc1)C#N	-3.1224	1	1.037	-0.037	TP	0.0002	YES
*	611-20-1	Oc1ccccc1C#N	-2.1097	1	1.0743	-0.0743	TP	0.0002	YES
+	873-62-1	Oc1cccc(c1)C#N	-3.1224	1	1.037	-0.037	TP	0.0002	YES
-	95-14-7	c1ccc2[nH]nnc2c1	-10.7932	1	0.7541	0.2459	TP	0.0004	YES
+	2274-42-2	CS(=O)(=O)CC#N	-2.3984	1	1.0636	-0.0636	TP	0.0003	YES
+	115-70-8	CCC(N)(CO)CO	-6.4991	1	0.9124	0.0876	TP	0.0001	YES
-	4637-24-5	COC(OC)N(C)C	-6.4991	1	0.9124	0.0876	TP	0.0001	YES
-	122-07-6	CNCC(OC)OC	-5.4865	1	0.9498	0.0502	TP	0.0001	YES
-	496-15-1	C1Cc2ccccc2N1	-12.0092	1	0.7093	0.2907	TP	0.0002	YES
#	1520-21-4	Nc1ccc(C=C)cc1	-6.8757	1	0.8986	0.1014	TP	0.0002	YES
+	95-11-4	N#CC1CC2CC1C=C2	-12.7218	1	0.683	0.317	TP	0.0001	YES
#	590-17-0	BrCC#N	0.7854	1	1.181	-0.181	TP	0.0001	YES
-	140-95-4	OCNC(=O)NCO	-6.3058	1	0.9196	0.0804	TP	0.0002	YES
#	14906-59-3	[O-][n+]1ccc(cc1)C#N	-1.9375	1	1.0806	-0.0806	TP	1.0002	No
+	1445-45-0	COC(C)(OC)OC	-3.7305	1	1.0145	-0.0145	TP	0.0001	YES
+	98-86-2	CC(=O)c1ccccc1	-4.1071	1	1.0006	-0.0006	TP	0.0002	YES
-	104-87-0	Cc1ccc(C=O)cc1	-4.1071	1	1.0006	-0.0006	TP	0.0002	YES
+	529-20-4	Cc1ccccc1C=O	-3.0944	1	1.038	-0.038	TP	0.0002	YES
-	122-78-1	O=CCc1ccccc1	-3.0944	1	1.038	-0.038	TP	0.0002	YES
#	20780-53-4	C1OC1c2ccccc2	-9.2406	1	0.8114	0.1886	TP	0.0002	YES
#	2935-90-2	COC(=O)CCS	-2.8854	1	1.0457	-0.0457	TP	0.0002	YES
-	2396-65-8	C#CCCCCCC#C	1.5563	1	1.2095	-0.2095	TP	0.0001	YES
-	95-63-6	Cc1ccc(C)c(C)c1	-6.2231	1	0.9226	0.0774	TP	0.0002	YES
#	98-82-8	CC(C)c1ccccc1	-5.2104	1	0.96	0.04	TP	0.0002	YES
*	108-67-8	Cc1cc(C)cc(C)c1	-6.2231	1	0.9226	0.0774	TP	0.0002	YES
*	103-65-1	CCCc1ccccc1	-4.1978	1	0.9973	0.0027	TP	0.0002	YES
*	526-73-8	Cc1cccc(C)c1C	-5.2104	1	0.96	0.04	TP	0.0002	YES
-	79-40-3	NC(=S)C(=S)N	-8.7568	1	0.8292	0.1708	TP	0.0003	YES
-	1112-39-6	CO[Si](C)(C)OC	-0.7166	1	1.1257	-0.1257	TP	1.0001	No
-	544-10-5	CCCCCCCl	-4.548	1	0.9844	0.0156	TP	0.0001	YES
+	638-28-8	CCCCC(C)Cl	-5.5606	1	0.9471	0.0529	TP	0.0001	YES
-	2346-81-8	CCCC(Cl)CC	-5.5606	1	0.9471	0.0529	TP	0.0001	YES
*	557-93-7	CC(=C)Br	-1.2119	1	1.1074	-0.1074	TP	0.0001	YES
#	1194-02-1	Fc1ccc(cc1)C#N	-2.3878	1	1.064	-0.064	TP	0.0003	YES
*	403-54-3	Fc1cccc(c1)C#N	-2.3878	1	1.064	-0.064	TP	0.0003	YES
*	1122-54-9	CC(=O)c1ccncc1	-5.2376	1	0.959	0.041	TP	0.0003	YES
*	1122-62-9	CC(=O)c1ccccn1	-5.2376	1	0.959	0.041	TP	0.0003	YES
#	350-03-8	CC(=O)c1cccnc1	-5.2376	1	0.959	0.041	TP	0.0003	YES
+	622-31-1	ON=Cc1ccccc1	-5.0171	1	0.9671	0.0329	TP	0.0002	YES
-	121-69-7	CN(C)c1ccccc1	-7.1331	1	0.8891	0.1109	TP	0.0002	YES
#	87-59-2	Cc1cccc(N)c1C	-7.1331	1	0.8891	0.1109	TP	0.0002	YES
+	95-64-7	Cc1ccc(N)cc1C	-7.1331	1	0.8891	0.1109	TP	0.0002	YES
#	95-68-1	Cc1ccc(N)c(C)c1	-8.1457	1	0.8517	0.1483	TP	0.0002	YES
#	578-54-1	CCc1ccccc1N	-6.1205	1	0.9264	0.0736	TP	0.0002	YES
#	589-16-2	CCc1ccc(N)cc1	-7.1331	1	0.8891	0.1109	TP	0.0002	YES
+	87-62-7	Cc1cccc(C)c1N	-7.1331	1	0.8891	0.1109	TP	0.0002	YES
#	95-78-3	Cc1ccc(C)c(N)c1	-8.1457	1	0.8517	0.1483	TP	0.0002	YES
-	587-02-0	CCc1cccc(N)c1	-7.1331	1	0.8891	0.1109	TP	0.0002	YES
#	103-69-5	CCNc1ccccc1	-6.1205	1	0.9264	0.0736	TP	0.0002	YES
+	696-30-0	CC(C)c1ccncc1	-6.3409	1	0.9183	0.0817	TP	0.0002	YES
+	622-39-9	CCCc1ccccn1	-5.3283	1	0.9556	0.0444	TP	0.0002	YES
+	108-75-8	Cc1cc(C)nc(C)c1	-7.3536	1	0.8809	0.1191	TP	0.0002	YES
+	1122-81-2	CCCc1ccncc1	-5.3283	1	0.9556	0.0444	TP	0.0002	YES
+	695-98-7	Cc1cnc(C)c(C)c1	-7.3536	1	0.8809	0.1191	TP	0.0002	YES
*	98-80-6	OB(O)c1ccccc1	-2.4905	1	1.0603	-0.0603	TP	1.0002	No
*	123-08-0	Oc1ccc(C=O)cc1	-3.2611	1	1.0318	-0.0318	TP	0.0002	YES
#	100-83-4	Oc1cccc(C=O)c1	-3.2611	1	1.0318	-0.0318	TP	0.0002	YES
+	553-97-9	CC1=CC(=O)C=CC1=O	-6.6236	1	0.9079	0.0921	TP	0.0002	YES
+	274-09-9	C1Oc2ccccc2O1	-8.3947	1	0.8426	0.1574	TP	0.0002	YES
#	1453-82-3	NC(=O)c1ccncc1	-7.1603	1	0.8881	0.1119	TP	0.0003	YES
+	696-54-8	ON=Cc1ccncc1	-6.1476	1	0.9254	0.0746	TP	0.0003	YES
#	873-69-8	O=NC=C1NC=CC=C1	-10.3023	1	0.7722	0.2278	TP	0.0002	YES
#	1452-77-3	NC(=O)c1ccccn1	-7.1603	1	0.8881	0.1119	TP	0.0003	YES
-	22047-25-2	CC(=O)c1cnccn1	-6.3681	1	0.9173	0.0827	TP	0.0003	YES
-	589-18-4	Cc1ccc(CO)cc1	-4.3645	1	0.9912	0.0088	TP	0.0002	YES
*	60-12-8	OCCc1ccccc1	-3.3519	1	1.0285	-0.0285	TP	0.0002	YES
+	104-93-8	COc1ccc(C)cc1	-4.3645	1	0.9912	0.0088	TP	0.0002	YES
#	587-03-1	Cc1cccc(CO)c1	-4.3645	1	0.9912	0.0088	TP	0.0002	YES
+	1517-69-7	CC(O)c1ccccc1	-4.3645	1	0.9912	0.0088	TP	0.0002	YES
*	496-72-0	Cc1ccc(N)c(N)c1	-10.0684	1	0.7808	0.2192	TP	0.0002	YES
#	2687-25-4	Cc1cccc(N)c1N	-9.0558	1	0.8182	0.1818	TP	0.0002	YES
-	95-70-5	Cc1cc(N)ccc1N	-9.0558	1	0.8182	0.1818	TP	0.0002	YES
#	5683-33-0	CN(C)c1ccccn1	-8.2636	1	0.8474	0.1526	TP	0.0002	YES
#	1122-58-3	CN(C)c1ccncc1	-8.2636	1	0.8474	0.1526	TP	0.0002	YES
+	823-40-5	Cc1c(N)cccc1N	-9.0558	1	0.8182	0.1818	TP	0.0002	YES
*	14667-55-1	Cc1cnc(C)c(C)n1	-8.4841	1	0.8393	0.1607	TP	0.0003	YES
-	5407-87-4	Cc1cc(C)nc(N)c1	-9.2763	1	0.81	0.19	TP	0.0002	YES
#	618-40-6	CN(N)c1ccccc1	-9.0558	1	0.8182	0.1818	TP	0.0002	YES
+	646-20-8	N#CCCCCCC#N	-2.2891	1	1.0677	-0.0677	TP	0.0001	YES
*	3512-80-9	Cc1cc(N)cc(C)n1	-9.2763	1	0.81	0.19	TP	0.0002	YES
+	15707-23-0	CCc1nccnc1C	-6.4588	1	0.9139	0.0861	TP	0.0002	YES
*	110-81-6	CCSSCC	-3.4011	1	1.0267	-0.0267	TP	0.0002	YES
#	1191-08-8	SCCCCS	-3.4011	1	1.0267	-0.0267	TP	0.0002	YES
*	105-39-5	CCOC(=O)CCl	-3.6113	1	1.0189	-0.0189	TP	0.0002	YES
-	73246-45-4	COC(=O)C(C)Cl	-4.624	1	0.9816	0.0184	TP	0.0002	YES
+	821-10-3	ClCC#CCCl	-1.6881	1	1.0898	-0.0898	TP	0.0002	YES
*	106-94-5	CCCBr	-0.4567	1	1.1352	-0.1352	TP	0.0001	YES
+	55-22-1	OC(=O)c1ccncc1	-4.3917	1	0.9902	0.0098	TP	0.0003	YES
#	98-98-6	OC(=O)c1ccccn1	-4.3917	1	0.9902	0.0098	TP	0.0003	YES
-	95-84-1	Cc1ccc(O)c(N)c1	-7.2998	1	0.8829	0.1171	TP	0.0002	YES
*	104-94-9	COc1ccc(N)cc1	-6.2872	1	0.9203	0.0797	TP	0.0002	YES
#	1877-77-6	Nc1cccc(CO)c1	-6.2872	1	0.9203	0.0797	TP	0.0002	YES
#	5344-90-1	Nc1ccccc1CO	-5.2746	1	0.9576	0.0424	TP	0.0002	YES
+	536-90-3	COc1cccc(N)c1	-6.2872	1	0.9203	0.0797	TP	0.0002	YES
-	2835-99-6	Cc1cc(O)ccc1N	-6.2872	1	0.9203	0.0797	TP	0.0002	YES
+	623-04-1	Nc1ccc(CO)cc1	-6.2872	1	0.9203	0.0797	TP	0.0002	YES
+	2835-96-3	Cc1cc(N)ccc1O	-6.2872	1	0.9203	0.0797	TP	0.0002	YES
-	53222-92-7	Cc1c(N)cccc1O	-6.2872	1	0.9203	0.0797	TP	0.0002	YES
#	2835-95-2	Cc1ccc(N)cc1O	-6.2872	1	0.9203	0.0797	TP	0.0002	YES
-	2835-97-4	Cc1cccc(O)c1N	-6.2872	1	0.9203	0.0797	TP	0.0002	YES
-	2835-98-5	Cc1ccc(N)c(O)c1	-7.2998	1	0.8829	0.1171	TP	0.0002	YES
*	103-74-2	OCCc1ccccn1	-4.4824	1	0.9868	0.0132	TP	0.0002	YES
+	1122-71-0	Cc1cccc(CO)n1	-5.495	1	0.9495	0.0505	TP	0.0002	YES
+	1073-23-0	Cc1cccc(C)[n+]1[O-]	-3.1796	1	1.0348	-0.0348	TP	1.0002	No
#	14529-53-4	CCOc1ccccn1	-4.4824	1	0.9868	0.0132	TP	0.0002	YES
+	767-15-7	Cc1cc(C)nc(N)n1	-10.4068	1	0.7684	0.2316	TP	0.0003	YES
-	461-98-3	Cc1cc(N)nc(C)n1	-10.4068	1	0.7684	0.2316	TP	0.0003	YES
*	111-94-4	N#CCCNCCC#N	-4.2118	1	0.9968	0.0032	TP	0.0001	YES
+	20893-30-5	N#CCc1cccs1	-6.4117	1	0.9157	0.0843	TP	0.0003	YES
*	517-22-6	CCc1c(C)c[nH]c1C	-6.4126	1	0.9156	0.0844	TP	0.0003	YES
*	2530-26-9	[O-][N+](=O)c1cccnc1	-2.7269	1	1.0515	-0.0515	TP	0.0003	YES
+	446-52-6	Fc1ccccc1C=O	-1.514	1	1.0963	-0.0963	TP	0.0003	YES
#	459-57-4	Fc1ccc(C=O)cc1	-2.5266	1	1.0589	-0.0589	TP	0.0003	YES
-	456-48-4	Fc1cccc(C=O)c1	-2.5266	1	1.0589	-0.0589	TP	0.0003	YES
*	452-86-8	Cc1ccc(O)c(O)c1	-4.5312	1	0.985	0.015	TP	0.0002	YES
-	504-15-4	Cc1cc(O)cc(O)c1	-4.5312	1	0.985	0.015	TP	0.0002	YES
#	95-71-6	Cc1cc(O)ccc1O	-3.5186	1	1.0223	-0.0223	TP	0.0002	YES
#	90-01-7	OCc1ccccc1O	-2.5059	1	1.0597	-0.0597	TP	0.0002	YES
+	488-17-5	Cc1cccc(O)c1O	-3.5186	1	1.0223	-0.0223	TP	0.0002	YES
+	620-24-6	OCc1cccc(O)c1	-3.5186	1	1.0223	-0.0223	TP	0.0002	YES
-	623-05-2	OCc1ccc(O)cc1	-3.5186	1	1.0223	-0.0223	TP	0.0002	YES
#	608-25-3	Cc1c(O)cccc1O	-3.5186	1	1.0223	-0.0223	TP	0.0002	YES
#	108-79-2	CC1=CC(=NC(=O)N1)C	-12.585	1	0.688	0.312	TP	0.0002	YES
#	6628-77-9	COc1ccc(N)cn1	-7.4177	1	0.8786	0.1214	TP	0.0002	YES
+	2847-30-5	COc1nccnc1C	-5.6129	1	0.9451	0.0549	TP	0.0002	YES
-	17584-12-2	Cc1nnc(N)nc1C	-10.5247	1	0.764	0.236	TP	0.0003	YES
-	62-50-0	CCOS(=O)(=O)C	-2.7947	1	1.049	-0.049	TP	0.0003	YES
+	78-27-3	OC1(CCCCC1)C#C	-5.3345	1	0.9554	0.0446	TP	0.0001	YES
+	106-86-5	C=CC1CCC2OC2C1	-13.118	1	0.6684	0.3316	TP	0.0001	YES
-	3010-03-5	N#CCN1CCCCC1	-9.0131	1	0.8198	0.1802	TP	0.0001	YES
-	100-68-5	CSc1ccccc1	-3.7768	1	1.0128	-0.0128	TP	0.0002	YES
-	100-53-8	SCc1ccccc1	-3.7768	1	1.0128	-0.0128	TP	0.0002	YES
+	108-40-7	Cc1cccc(S)c1	-4.7895	1	0.9755	0.0245	TP	0.0002	YES
-	106-45-6	Cc1ccc(S)cc1	-4.7895	1	0.9755	0.0245	TP	0.0002	YES
-	137-06-4	Cc1ccccc1S	-3.7768	1	1.0128	-0.0128	TP	0.0002	YES
#	3452-09-3	CCCCCCCC#C	-1.6085	1	1.0928	-0.0928	TP	0.0001	YES
-	4900-30-5	C=CCCCCCC=C	-4.2585	1	0.9951	0.0049	TP	0.0001	YES
*	59-52-9	OCC(S)CS	-3.5678	1	1.0205	-0.0205	TP	0.0002	YES
-	628-89-7	OCCOCCCl	-2.8561	1	1.0468	-0.0468	TP	0.0001	YES
+	13057-17-5	COCBr	0.3892	1	1.1664	-0.1664	TP	0.0001	YES
-	1871-57-4	ClCC(=C)CCl	-5.6081	1	0.9453	0.0547	TP	0.0002	YES
-	926-57-8	CC(=CCCl)Cl	-5.6081	1	0.9453	0.0547	TP	0.0002	YES
+	15667-63-7	CC(=O)OC(C=C)C#N	-3.3498	1	1.0286	-0.0286	TP	0.0002	YES
*	6973-60-0	Cn1cccc1C(=O)O	-5.0808	1	0.9647	0.0353	TP	0.0003	YES
-	1193-62-0	COC(=O)c1ccc[nH]1	-4.4633	1	0.9875	0.0125	TP	0.0003	YES
#	542-02-9	Cc1nc(N)nc(N)n1	-13.46	1	0.6558	0.3442	TP	0.0003	YES
*	1004-38-2	Nc1cc(N)nc(N)n1	-14.2522	1	0.6266	0.3734	TP	0.0003	YES
#	452-80-2	Cc1ccc(N)c(F)c1	-6.5653	1	0.91	0.09	TP	0.0003	YES
+	452-71-1	Cc1cc(F)ccc1N	-5.5527	1	0.9473	0.0527	TP	0.0003	YES
-	452-77-7	Cc1ccc(N)cc1F	-5.5527	1	0.9473	0.0527	TP	0.0003	YES
#	107-35-7	NCCS(=O)(=O)O	-4.7173	1	0.9781	0.0219	TP	0.0003	YES
-	3173-53-3	O=C=NC1CCCCC1	-8.8945	1	0.8241	0.1759	TP	0.0001	YES
*	59997-51-2	CC(C)(C)C(=O)CC#N	-5.4658	1	0.9505	0.0495	TP	0.0002	YES
#	1759-28-0	Cc1ncsc1C=C	-8.527	1	0.8377	0.1623	TP	0.0003	YES
+	18438-38-5	CSc1ccccn1	-4.9073	1	0.9711	0.0289	TP	0.0003	YES
+	274-40-8	C1CCN2CCCC2C1	-16.144	1	0.5568	0.4432	TP	0.0001	YES
+	766-39-2	CC1=C(C)C(=O)OC1=O	-7.0478	1	0.8922	0.1078	TP	0.0002	YES
-	87-66-1	Oc1cccc(O)c1O	-2.6727	1	1.0535	-0.0535	TP	0.0002	YES
+	108-73-6	Oc1cc(O)cc(O)c1	-3.6853	1	1.0162	-0.0162	TP	0.0002	YES
-	533-73-3	Oc1ccc(O)c(O)c1	-3.6853	1	1.0162	-0.0162	TP	0.0002	YES
*	67-47-0	OCc1oc(C=O)cc1	-3.2259	1	1.0331	-0.0331	TP	0.0004	YES
#	118-71-8	CC1=C(O)C(=O)C=CO1	-7.0478	1	0.8922	0.1078	TP	0.0002	YES
#	611-13-2	COC(=O)c1occc1	-3.2259	1	1.0331	-0.0331	TP	0.0004	YES
-	675-10-5	CC1=CC(=CC(=O)O1)O	-7.0478	1	0.8922	0.1078	TP	0.0002	YES
#	56-06-4	Nc1cc(O)nc(N)n1	-11.4836	1	0.7287	0.2713	TP	0.0003	YES
*	1672-50-0	Nc1ncnc(O)c1N	-10.4709	1	0.766	0.234	TP	0.0003	YES
*	636-82-8	OC(=O)C1=CCCCC1	-7.1385	1	0.8889	0.1111	TP	0.0002	YES
+	13831-03-3	CC(C)(C)OC(=O)C#C	-2.6972	1	1.0526	-0.0526	TP	0.0002	YES
#	85264-33-1	Cc1cc(C)n(CO)n1	-8.3273	1	0.845	0.155	TP	0.0003	YES
#	637-89-8	Oc1ccc(S)cc1	-3.9435	1	1.0067	-0.0067	TP	0.0003	YES
+	40248-84-8	Oc1cccc(S)c1	-3.9435	1	1.0067	-0.0067	TP	0.0003	YES
*	21948-70-9	CSc1cnccn1	-6.0379	1	0.9295	0.0705	TP	0.0003	YES
+	2182-55-0	C=COC1CCCCC1	-7.2292	1	0.8855	0.1145	TP	0.0001	YES
-	502-49-8	O=C1CCCCCCC1	-7.2292	1	0.8855	0.1145	TP	0.0001	YES
#	1669-44-9	CCCCC=CC(=O)C	-4.4252	1	0.9889	0.0111	TP	0.0001	YES
+	2548-87-0	CCCCCC=CC=O	-3.4126	1	1.0263	-0.0263	TP	0.0001	YES
-	4312-99-6	CCCCCC(=O)C=C	-4.4252	1	0.9889	0.0111	TP	0.0001	YES
*	286-62-4	C1CCCC2OC2CC1	-13.3754	1	0.6589	0.3411	TP	0.0001	YES
-	5240-72-2	OCC1CC2CCC1C2	-13.3754	1	0.6589	0.3411	TP	0.0001	YES
#	693-13-0	CC(C)N=C=NC(C)C	-10.1291	1	0.7786	0.2214	TP	0.0002	YES
#	124-11-8	CCCCCCCC=C	-4.5159	1	0.9856	0.0144	TP	0.0001	YES
*	106-43-4	Cc1ccc(Cl)cc1	-5.5154	1	0.9487	0.0513	TP	0.0002	YES
*	513-88-2	CC(=O)C(Cl)Cl	-5.7748	1	0.9392	0.0608	TP	0.0003	YES
*	42831-50-5	Cc1oncc1C(=O)O	-4.3565	1	0.9915	0.0085	TP	0.0004	YES
*	3405-77-4	Cc1onc(c1)C(=O)O	-5.3691	1	0.9541	0.0459	TP	0.0005	YES
+	56-09-7	NC1=NC(=CC(=O)N1)O	-13.6618	1	0.6483	0.3517	TP	0.0002	YES
#	696-23-1	Cc1ncc([nH]1)[N+](=O)[O-]	-4.9417	1	0.9699	0.0301	TP	0.0005	YES
+	5334-39-4	Cc1[nH]ncc1[N+](=O)[O-]	-3.9291	1	1.0072	-0.0072	TP	0.0005	YES
*	2314-78-5	CCN1C(=O)CCC1=O	-9.0612	1	0.818	0.182	TP	0.0002	YES
*	1121-31-9	[O-][n+]1ccccc1S	-1.746	1	1.0877	-0.0877	TP	1.0003	No
-	696-57-1	C=CCN1CCOCC1	-9.1519	1	0.8146	0.1854	TP	0.0001	YES
*	107-58-4	CC(C)(C)NC(=O)C=C	-8.3732	1	0.8433	0.1567	TP	0.0002	YES
-	18060-79-2	C=CCCCN=C=S	-5.5028	1	0.9492	0.0508	TP	0.0002	YES
+	108-42-9	Nc1cccc(Cl)c1	-7.4381	1	0.8778	0.1222	TP	0.0002	YES
*	18368-63-3	Cc1cccc(Cl)n1	-6.6459	1	0.907	0.093	TP	0.0003	YES
-	3678-62-4	Cc1ccnc(Cl)c1	-6.6459	1	0.907	0.093	TP	0.0003	YES
+	683-72-7	NC(=O)C(Cl)Cl	-7.6975	1	0.8683	0.1317	TP	0.0003	YES
+	67-52-7	O=C1CC(=O)NC(=O)N1	-10.8931	1	0.7504	0.2496	TP	0.0003	YES
#	645-93-2	NC1=NC(=O)NC(=O)N1	-15.5844	1	0.5775	0.4225	TP	0.0003	YES
+	21743-75-9	OC(=O)Cc1nnn[nH]1	-7.8549	1	0.8625	0.1375	TP	0.0005	YES
#	670-54-2	N#CC(=C(C#N)C#N)C#N	-2.103	1	1.0745	-0.0745	TP	0.0002	YES
+	461-18-7	OCCCC(F)(F)F	-0.681	1	1.127	-0.127	TP	0.0004	YES
#	517-23-7	CC(=O)C1CCOC1=O	-6.2926	1	0.9201	0.0799	TP	0.0002	YES
#	3088-42-4	OC(=O)CNCCC#N	-4.5173	1	0.9855	0.0145	TP	0.0002	YES
#	623-26-7	N#Cc1ccc(cc1)C#N	-3.2565	1	1.032	-0.032	TP	0.0002	YES
#	527-72-0	OC(=O)c1cccs1	-6.7172	1	0.9044	0.0956	TP	0.0003	YES
+	88-13-1	OC(=O)c1ccsc1	-6.7172	1	0.9044	0.0956	TP	0.0003	YES
#	371-42-6	Fc1ccc(S)cc1	-3.209	1	1.0338	-0.0338	TP	0.0003	YES
-	98-89-5	OC(=O)C1CCCCC1	-7.3959	1	0.8794	0.1206	TP	0.0001	YES
*	1540-34-7	CCC(C(=O)C)C(=O)C	-5.6045	1	0.9454	0.0546	TP	0.0002	YES
*	1123-00-8	OC(=O)CC1CCCC1	-7.3959	1	0.8794	0.1206	TP	0.0001	YES
+	10160-87-9	CCOC(OCC)C#C	-0.9293	1	1.1178	-0.1178	TP	0.0001	YES
-	4437-50-7	CC(CC(=O)C)C(=O)C	-5.6045	1	0.9454	0.0546	TP	0.0002	YES
#	141-32-2	CCCCOC(=O)C=C	-3.5793	1	1.0201	-0.0201	TP	0.0002	YES
#	1663-39-4	CC(C)(C)OC(=O)C=C	-5.6045	1	0.9454	0.0546	TP	0.0002	YES
-	103-75-3	CCOC1CCC=CO1	-6.3833	1	0.9167	0.0833	TP	0.0001	YES
*	1576-85-8	CC(=O)OCCCC=C	-3.5793	1	1.0201	-0.0201	TP	0.0002	YES
+	19889-77-1	NC(=O)C1CCCCN1	-12.0872	1	0.7064	0.2936	TP	0.0001	YES
+	7226-23-5	CN1CCCN(C)C1=O	-12.0872	1	0.7064	0.2936	TP	0.0001	YES
+	13889-98-0	CC(=O)N1CCNCC1	-12.0872	1	0.7064	0.2936	TP	0.0001	YES
+	106-68-3	CCCCCC(=O)CC	-4.6826	1	0.9794	0.0206	TP	0.0001	YES
-	541-85-5	CCC(C)CC(=O)CC	-5.6953	1	0.9421	0.0579	TP	0.0001	YES
#	1940-18-7	CCC1(O)CCCCC1	-8.4993	1	0.8387	0.1613	TP	0.0001	YES
+	123-05-7	CCCCC(CC)C=O	-4.6826	1	0.9794	0.0206	TP	0.0001	YES
#	124-13-0	CCCCCCCC=O	-3.67	1	1.0168	-0.0168	TP	0.0001	YES
*	2984-50-1	CCCCCCC1CO1	-7.4867	1	0.876	0.124	TP	0.0001	YES
#	111-84-2	CCCCCCCCC	-4.7734	1	0.9761	0.0239	TP	0	YES
*	108-43-0	Oc1cccc(Cl)c1	-4.6695	1	0.9799	0.0201	TP	0.0003	YES
#	6298-19-7	Nc1cccnc1Cl	-7.556	1	0.8735	0.1265	TP	0.0003	YES
#	38557-71-0	Cc1cncc(Cl)n1	-7.7764	1	0.8654	0.1346	TP	0.0003	YES
+	1072-98-6	Nc1ccc(Cl)cn1	-8.5686	1	0.8361	0.1639	TP	0.0003	YES
+	96-23-1	OC(CCl)CCl	-5.0197	1	0.967	0.033	TP	0.0002	YES
-	108-80-5	O=C1NC(=O)NC(=O)N1	-12.8158	1	0.6795	0.3205	TP	0.0003	YES
+	367-25-9	Nc1ccc(F)cc1F	-3.9722	1	1.0056	-0.0056	TP	0.0004	YES
-	98-79-3	OC(=O)C1CCC(=O)N1	-9.2279	1	0.8118	0.1882	TP	0.0002	YES
*	6936-48-7	CNC(=O)C=CC(=O)O	-5.4112	1	0.9526	0.0474	TP	0.0002	YES
#	535-75-1	OC(=O)C1CCCCN1	-9.3186	1	0.8085	0.1915	TP	0.0001	YES
#	1696-20-4	CC(=O)N1CCOCC1	-9.3186	1	0.8085	0.1915	TP	0.0001	YES
#	1122-60-7	[O-][N+](=O)C1CCCCC1	-5.7312	1	0.9408	0.0592	TP	0.0002	YES
#	498-94-2	OC(=O)C1CCNCC1	-9.3186	1	0.8085	0.1915	TP	0.0001	YES
*	498-95-3	OC(=O)C1CCCNC1	-9.3186	1	0.8085	0.1915	TP	0.0001	YES
-	91-22-5	c1ccc2ncccc2c1	-8.9909	1	0.8206	0.1794	TP	0.0003	YES
#	119-65-3	c1ccc2cnccc2c1	-8.9909	1	0.8206	0.1794	TP	0.0003	YES
-	1885-38-7	N#CC=Cc1ccccc1	-3.2286	1	1.033	-0.033	TP	0.0002	YES
-	622-26-4	OCCC1CCNCC1	-9.4094	1	0.8051	0.1949	TP	0.0001	YES
#	3040-44-6	OCCN1CCCCC1	-9.4094	1	0.8051	0.1949	TP	0.0001	YES
-	13444-24-1	CCN1CCCC(O)C1	-10.422	1	0.7678	0.2322	TP	0.0001	YES
#	108-74-7	CN1CN(C)CN(C)C1	-16.1259	1	0.5575	0.4425	TP	0.0001	YES
#	6636-78-8	Oc1cccnc1Cl	-4.7874	1	0.9756	0.0244	TP	0.0003	YES
#	17368-12-6	Oc1ccnc(Cl)c1	-5.8	1	0.9382	0.0618	TP	0.0003	YES
*	16879-02-0	Oc1cccc(Cl)n1	-5.8	1	0.9382	0.0618	TP	0.0003	YES
-	1121-76-2	[O-][n+]1ccc(Cl)cc1	-3.4846	1	1.0236	-0.0236	TP	1.0003	No
#	5428-89-7	Nc1ncc(Cl)cn1	-9.6991	1	0.7945	0.2055	TP	0.0003	YES
-	5469-69-2	Nc1ccc(Cl)nn1	-9.6991	1	0.7945	0.2055	TP	0.0003	YES
+	51-21-8	FC1=CNC(=O)NC1=O	-9.146	1	0.8149	0.1851	TP	0.0003	YES
-	28177-48-2	Oc1c(F)cccc1F	-1.2036	1	1.1077	-0.1077	TP	0.0004	YES
-	97-65-4	OC(=O)CC(=C)C(=O)O	-3.6553	1	1.0173	-0.0173	TP	0.0003	YES
#	498-24-8	CC(=CC(=O)O)C(=O)O	-3.6553	1	1.0173	-0.0173	TP	0.0003	YES
#	13481-25-9	N#Cc1nccnc1C#N	-4.5049	1	0.986	0.014	TP	0.0003	YES
#	868-77-9	CC(=C)C(=O)OCCO	-3.746	1	1.014	-0.014	TP	0.0002	YES
*	141-97-9	CCOC(=O)CC(=O)C	-3.746	1	1.014	-0.014	TP	0.0002	YES
+	3128-06-1	CC(=O)CCCC(=O)O	-3.746	1	1.014	-0.014	TP	0.0002	YES
-	91-19-0	c1ccc2nccnc2c1	-10.1214	1	0.7789	0.2211	TP	0.0003	YES
*	45534-08-5	CSc1nnc(N)[nH]1	-10.1754	1	0.7769	0.2231	TP	0.0004	YES
+	590-01-2	CCCCOC(=O)CC	-3.8367	1	1.0106	-0.0106	TP	0.0001	YES
#	629-33-4	CCCCCCOC=O	-2.8241	1	1.048	-0.048	TP	0.0001	YES
-	2426-08-6	CCCCOCC1CO1	-6.6408	1	0.9072	0.0928	TP	0.0001	YES
-	7665-72-7	CC(C)(C)OCC1CO1	-8.666	1	0.8325	0.1675	TP	0.0001	YES
*	3054-95-3	CCOC(OCC)C=C	-3.8367	1	1.0106	-0.0106	TP	0.0001	YES
-	103-76-4	OCCN1CCNCC1	-11.3321	1	0.7342	0.2658	TP	0.0001	YES
-	111-87-5	CCCCCCCCO	-3.9275	1	1.0073	-0.0073	TP	0.0001	YES
*	142-96-1	CCCCOCCCC	-3.9275	1	1.0073	-0.0073	TP	0.0001	YES
+	104-76-7	CCCCC(CC)CO	-4.9401	1	0.9699	0.0301	TP	0.0001	YES
+	589-98-0	CCCCCC(O)CC	-4.9401	1	0.9699	0.0301	TP	0.0001	YES
*	6169-06-8	CCCCCCC(C)O	-4.9401	1	0.9699	0.0301	TP	0.0001	YES
*	5356-83-2	CCO[Si](C)(C)C=C	-1.8354	1	1.0844	-0.0844	TP	1.0001	No
#	348-51-6	Fc1ccccc1Cl	-2.9223	1	1.0443	-0.0443	TP	0.0003	YES
+	105-07-7	O=Cc1ccc(cc1)C#N	-3.3953	1	1.0269	-0.0269	TP	0.0003	YES
+	24964-64-5	O=Cc1cccc(c1)C#N	-3.3953	1	1.0269	-0.0269	TP	0.0003	YES
-	613-90-1	O=C(C#N)c1ccccc1	-3.3953	1	1.0269	-0.0269	TP	0.0003	YES
*	1421-89-2	CN(C)CCOC(=O)C	-6.7721	1	0.9024	0.0976	TP	0.0002	YES
-	622-40-2	OCCN1CCOCC1	-8.5634	1	0.8363	0.1637	TP	0.0001	YES
*	6921-29-5	C#CCN(CC#C)CC#C	1.2554	1	1.1984	-0.1984	TP	0.0001	YES
#	2947-61-7	Cc1ccc(CC#N)cc1	-4.4987	1	0.9862	0.0138	TP	0.0002	YES
+	3420-02-8	Cc1ccc2cc[nH]c2c1	-9.0626	1	0.8179	0.1821	TP	0.0004	YES
-	2947-60-6	Cc1cccc(CC#N)c1	-4.4987	1	0.9862	0.0138	TP	0.0002	YES
-	83-34-1	Cc1c[nH]c2ccccc12	-9.0626	1	0.8179	0.1821	TP	0.0004	YES
-	614-96-0	Cc1ccc2[nH]ccc2c1	-9.0626	1	0.8179	0.1821	TP	0.0004	YES
#	933-67-5	Cc1cccc2cc[nH]c12	-9.0626	1	0.8179	0.1821	TP	0.0004	YES
-	645-59-0	N#CCCc1ccccc1	-3.486	1	1.0235	-0.0235	TP	0.0002	YES
*	1823-91-2	CC(C#N)c1ccccc1	-4.4987	1	0.9862	0.0138	TP	0.0002	YES
+	16096-32-5	Cc1cccc2[nH]ccc12	-9.0626	1	0.8179	0.1821	TP	0.0004	YES
-	22364-68-7	Cc1ccccc1CC#N	-3.486	1	1.0235	-0.0235	TP	0.0002	YES
+	622-93-5	CCN(CC)CCCO	-6.8628	1	0.899	0.101	TP	0.0001	YES
*	79-01-6	ClC=C(Cl)Cl	-5.9131	1	0.9341	0.0659	TP	0.0003	YES
+	76-37-9	OCC(F)(F)C(F)F	-0.1132	1	1.1479	-0.1479	TP	0.0006	YES
+	425-88-7	COC(F)(F)C(F)F	-0.1132	1	1.1479	-0.1479	TP	0.0006	YES
-	16533-72-5	OC(=O)C1OC1C(=O)O	-5.6134	1	0.9451	0.0549	TP	0.0002	YES
-	367-23-7	Fc1ccc(F)c(F)c1	-1.4817	1	1.0975	-0.0975	TP	0.0005	YES
#	372-38-3	Fc1cc(F)cc(F)c1	-1.4817	1	1.0975	-0.0975	TP	0.0005	YES
#	108-59-8	COC(=O)CC(=O)OC	-2.9001	1	1.0452	-0.0452	TP	0.0002	YES
-	110-94-1	OC(=O)CCCC(=O)O	-2.9001	1	1.0452	-0.0452	TP	0.0002	YES
*	595-46-0	CC(C)(C(=O)O)C(=O)O	-4.9253	1	0.9705	0.0295	TP	0.0003	YES
#	601-75-2	CCC(C(=O)O)C(=O)O	-3.9127	1	1.0078	-0.0078	TP	0.0002	YES
#	3641-51-8	CC(CC(=O)O)C(=O)O	-3.9127	1	1.0078	-0.0078	TP	0.0002	YES
*	615-53-2	CCOC(=O)N(C)N=O	-7.5914	1	0.8722	0.1278	TP	0.0002	YES
-	868-54-2	NC(=C(C#N)C#N)CC#N	-5.2678	1	0.9578	0.0422	TP	0.0002	YES
+	100-79-8	CC1(C)OCC(CO)O1	-7.8201	1	0.8637	0.1363	TP	0.0001	YES
-	123-34-2	OCC(O)COCC=C	-2.9908	1	1.0418	-0.0418	TP	0.0002	YES
*	80-55-7	CCOC(=O)C(C)(C)O	-5.0161	1	0.9671	0.0329	TP	0.0002	YES
+	696-59-3	COC1CCC(OC)O1	-6.8075	1	0.9011	0.0989	TP	0.0001	YES
*	14371-10-9	O=CC=Cc1ccccc1	-3.3673	1	1.0279	-0.0279	TP	0.0002	YES
+	4187-87-5	OC(C#C)c1ccccc1	-1.73	1	1.0883	-0.0883	TP	0.0002	YES
+	5192-03-0	Nc1ccc2[nH]ccc2c1	-10.9853	1	0.747	0.253	TP	0.0004	YES
-	615-15-6	Cc1nc2ccccc2[nH]1	-10.1931	1	0.7762	0.2238	TP	0.0004	YES
-	5131-66-8	CCCCOCC(C)O	-4.0942	1	1.0011	-0.0011	TP	0.0001	YES
*	119-64-2	C1CCc2ccccc2C1	-10.6169	1	0.7606	0.2394	TP	0.0002	YES
*	768-49-0	CC(=Cc1ccccc1)C	-5.4834	1	0.9499	0.0501	TP	0.0002	YES
-	1195-32-0	CC(=C)c1ccc(C)cc1	-6.496	1	0.9126	0.0874	TP	0.0002	YES
*	7399-49-7	CC(=C)c1ccccc1C	-5.4834	1	0.9499	0.0501	TP	0.0002	YES
*	1639-09-4	CCCCCCCS	-4.3524	1	0.9916	0.0084	TP	0.0001	YES
*	3277-26-7	C[Si](C)O[Si](C)C	1.767	1	1.2172	-0.2172	TP	2.0001	No
+	822-87-7	ClC1CCCCC1=O	-7.5342	1	0.8743	0.1257	TP	0.0002	YES
+	3355-28-0	CC#CCBr	2.1777	1	1.2324	-0.2324	TP	0.0001	YES
#	142-73-4	OC(=O)CNCC(=O)O	-4.8228	1	0.9743	0.0257	TP	0.0002	YES
+	626-35-7	CCOC(=O)C[N+](=O)[O-]	-1.2353	1	1.1065	-0.1065	TP	0.0003	YES
#	543-87-3	CC(C)CCO[N+](=O)[O-]	-2.3387	1	1.0659	-0.0659	TP	0.0002	YES
-	1002-16-0	CCCCCO[N+](=O)[O-]	-1.326	1	1.1032	-0.1032	TP	0.0002	YES
#	874-90-8	COc1ccc(cc1)C#N	-3.6527	1	1.0174	-0.0174	TP	0.0002	YES
-	1527-89-5	COc1cccc(c1)C#N	-3.6527	1	1.0174	-0.0174	TP	0.0002	YES
+	14191-95-8	Oc1ccc(CC#N)cc1	-3.6527	1	1.0174	-0.0174	TP	0.0002	YES
#	1953-54-4	Oc1ccc2[nH]ccc2c1	-8.2166	1	0.8491	0.1509	TP	0.0004	YES
#	622-58-2	Cc1ccc(cc1)N=C=O	-6.3027	1	0.9197	0.0803	TP	0.0003	YES
-	95-21-6	Cc1oc2ccccc2n1	-8.9557	1	0.8219	0.1781	TP	0.0005	YES
-	614-68-6	Cc1ccccc1N=C=O	-5.29	1	0.957	0.043	TP	0.0003	YES
-	6609-56-9	COc1ccccc1C#N	-2.6401	1	1.0547	-0.0547	TP	0.0002	YES
#	2380-94-1	Oc1cccc2[nH]ccc12	-8.2166	1	0.8491	0.1509	TP	0.0004	YES
#	19335-11-6	Nc1ccc2[nH]ncc2c1	-12.1158	1	0.7053	0.2947	TP	0.0004	YES
#	136-85-6	Cc1ccc2[nH]nnc2c1	-11.3236	1	0.7346	0.2654	TP	0.0004	YES
#	934-32-7	Nc1nc2ccccc2[nH]1	-12.1158	1	0.7053	0.2947	TP	0.0004	YES
-	934-22-5	Nc1ccc2[nH]cnc2c1	-12.1158	1	0.7053	0.2947	TP	0.0004	YES
-	6967-12-0	Nc1ccc2cn[nH]c2c1	-12.1158	1	0.7053	0.2947	TP	0.0004	YES
*	34592-47-7	OC(=O)C1CSCN1	-8.8977	1	0.824	0.176	TP	0.0002	YES
#	110-97-4	CC(O)CNCC(C)O	-7.0295	1	0.8929	0.1071	TP	0.0001	YES
*	24425-40-9	Nc1ccc2CCCc2c1	-12.5396	1	0.6897	0.3103	TP	0.0002	YES
-	589-09-3	C=CCNc1ccccc1	-6.3934	1	0.9163	0.0837	TP	0.0002	YES
+	635-46-1	C1CNc2ccccc2C1	-12.5396	1	0.6897	0.3103	TP	0.0002	YES
+	91-21-4	C1Cc2ccccc2CN1	-12.5396	1	0.6897	0.3103	TP	0.0002	YES
+	10500-57-9	C1CCc2ncccc2C1	-11.7474	1	0.7189	0.2811	TP	0.0002	YES
+	36556-06-6	C1CCc2cnccc2C1	-11.7474	1	0.7189	0.2811	TP	0.0002	YES
#	34698-41-4	NC1CCc2ccccc12	-12.5396	1	0.6897	0.3103	TP	0.0002	YES
+	2349-67-9	NC1=NNC(=S)S1	-13.7565	1	0.6449	0.3551	TP	0.0003	YES
+	5735-41-1	OB1OCc2ccccc12	-7.897	1	0.8609	0.1391	TP	1.0002	No
-	2417-90-5	BrCCC#N	0.255	1	1.1615	-0.1615	TP	0.0001	YES
-	110-99-6	OC(=O)COCC(=O)O	-2.0541	1	1.0763	-0.0763	TP	0.0002	YES
*	6915-15-7	OC(CC(=O)O)C(=O)O	-3.0668	1	1.039	-0.039	TP	0.0003	YES
+	4767-03-7	CC(CO)(CO)C(=O)O	-4.1702	1	0.9983	0.0017	TP	0.0002	YES
*	87-41-2	O=C1OCc2ccccc12	-8.6676	1	0.8325	0.1675	TP	0.0003	YES
#	643-79-8	O=Cc1ccccc1C=O	-2.5214	1	1.0591	-0.0591	TP	0.0003	YES
-	4570-41-6	Nc1oc2ccccc2n1	-10.8784	1	0.751	0.249	TP	0.0005	YES
-	1190-93-8	CC(=O)SCC(=O)O	-3.325	1	1.0295	-0.0295	TP	0.0003	YES
-	111-90-0	CCOCCOCCO	-2.2356	1	1.0697	-0.0697	TP	0.0001	YES
#	1470-94-6	Oc1ccc2CCCc2c1	-9.771	1	0.7918	0.2082	TP	0.0002	YES
+	104-54-1	OCC=Cc1ccccc1	-3.6248	1	1.0184	-0.0184	TP	0.0002	YES
*	637-69-4	COc1ccc(C=C)cc1	-4.6374	1	0.9811	0.0189	TP	0.0002	YES
+	93-53-8	CC(C=O)c1ccccc1	-4.6374	1	0.9811	0.0189	TP	0.0002	YES
-	104-53-0	O=CCCc1ccccc1	-3.6248	1	1.0184	-0.0184	TP	0.0002	YES
*	6351-10-6	OC1CCc2ccccc12	-9.771	1	0.7918	0.2082	TP	0.0002	YES
#	4254-29-9	OC1Cc2ccccc2C1	-9.771	1	0.7918	0.2082	TP	0.0002	YES
+	3476-89-9	C1CNc2ccccc2N1	-14.4623	1	0.6188	0.3812	TP	0.0002	YES
+	141-93-5	CCc1cccc(CC)c1	-5.7408	1	0.9404	0.0596	TP	0.0002	YES
+	135-98-8	CCC(C)c1ccccc1	-5.7408	1	0.9404	0.0596	TP	0.0002	YES
*	99-87-6	CC(C)c1ccc(C)cc1	-6.7534	1	0.9031	0.0969	TP	0.0002	YES
+	98-06-6	CC(C)(C)c1ccccc1	-6.7534	1	0.9031	0.0969	TP	0.0002	YES
-	535-77-3	CC(C)c1cccc(C)c1	-6.7534	1	0.9031	0.0969	TP	0.0002	YES
-	527-84-4	CC(C)c1ccccc1C	-5.7408	1	0.9404	0.0596	TP	0.0002	YES
-	25340-17-4	CCc1ccccc1CC	-4.7282	1	0.9777	0.0223	TP	0.0002	YES
#	538-93-2	CC(C)Cc1ccccc1	-5.7408	1	0.9404	0.0596	TP	0.0002	YES
+	1074-43-7	CCCc1cccc(C)c1	-5.7408	1	0.9404	0.0596	TP	0.0002	YES
#	1074-55-1	CCCc1ccc(C)cc1	-5.7408	1	0.9404	0.0596	TP	0.0002	YES
-	1694-29-7	CC(=O)C(Cl)C(=O)C	-5.9095	1	0.9342	0.0658	TP	0.0003	YES
#	13547-70-1	CC(C)(C)C(=O)CCl	-7.0129	1	0.8935	0.1065	TP	0.0002	YES
*	629-06-1	CCCCCCCCl	-5.0784	1	0.9648	0.0352	TP	0.0001	YES
+	5162-44-7	BrCCC=C	-0.7297	1	1.1252	-0.1252	TP	0.0001	YES
#	17345-61-8	Oc1ccc(cc1O)C#N	-2.8068	1	1.0486	-0.0486	TP	0.0002	YES
#	452-06-2	Nc1ncc2[nH]cnc2n1	-14.3768	1	0.622	0.378	TP	0.0005	YES
*	73-24-5	Nc1ncnc2nc[nH]c12	-14.3768	1	0.622	0.378	TP	0.0005	YES
*	2380-63-4	Nc1ncnc2[nH]ncc12	-14.3768	1	0.622	0.378	TP	0.0005	YES
*	326-62-5	Fc1ccccc1CC#N	-1.9056	1	1.0818	-0.0818	TP	0.0003	YES
-	459-22-3	Fc1ccc(CC#N)cc1	-2.9182	1	1.0445	-0.0445	TP	0.0003	YES
*	99-92-3	CC(=O)c1ccc(N)cc1	-7.5728	1	0.8729	0.1271	TP	0.0003	YES
+	99-03-6	CC(=O)c1cccc(N)c1	-7.5728	1	0.8729	0.1271	TP	0.0003	YES
#	551-93-9	CC(=O)c1ccccc1N	-6.5601	1	0.9102	0.0898	TP	0.0002	YES
+	93-61-8	CN(C=O)c1ccccc1	-6.5601	1	0.9102	0.0898	TP	0.0002	YES
*	94-69-9	Cc1ccccc1NC=O	-5.5475	1	0.9475	0.0525	TP	0.0002	YES
#	99-97-8	CN(C)c1ccc(C)cc1	-8.6761	1	0.8322	0.1678	TP	0.0002	YES
-	102-27-2	CCNc1cccc(C)c1	-7.6635	1	0.8695	0.1305	TP	0.0002	YES
+	99-88-7	CC(C)c1ccc(N)cc1	-8.6761	1	0.8322	0.1678	TP	0.0002	YES
-	622-57-1	CCNc1ccc(C)cc1	-7.6635	1	0.8695	0.1305	TP	0.0002	YES
#	643-28-7	CC(C)c1ccccc1N	-7.6635	1	0.8695	0.1305	TP	0.0002	YES
+	1821-39-2	CCCc1ccccc1N	-6.6509	1	0.9069	0.0931	TP	0.0002	YES
-	2696-84-6	CCCc1ccc(N)cc1	-7.6635	1	0.8695	0.1305	TP	0.0002	YES
#	3978-81-2	CC(C)(C)c1ccncc1	-7.884	1	0.8614	0.1386	TP	0.0002	YES
-	24549-06-2	CCc1cccc(C)c1N	-7.6635	1	0.8695	0.1305	TP	0.0002	YES
#	88-05-1	Cc1cc(C)c(N)c(C)c1	-9.6888	1	0.7948	0.2052	TP	0.0002	YES
+	585-32-0	CC(C)(N)c1ccccc1	-8.6761	1	0.8322	0.1678	TP	0.0002	YES
+	622-80-0	CCCNc1ccccc1	-6.6509	1	0.9069	0.0931	TP	0.0002	YES
#	94-68-8	CCNc1ccccc1C	-6.6509	1	0.9069	0.0931	TP	0.0002	YES
-	609-72-3	CN(C)c1ccccc1C	-7.6635	1	0.8695	0.1305	TP	0.0002	YES
-	539-32-2	CCCCc1cccnc1	-5.8587	1	0.9361	0.0639	TP	0.0002	YES
#	766-77-8	C[Si](C)c1ccccc1	-1.8809	1	1.0827	-0.0827	TP	1.0002	No
#	16419-60-6	Cc1ccccc1B(O)O	-3.0209	1	1.0407	-0.0407	TP	1.0002	No
+	480-96-6	[O-][n+]1onc2ccccc12	-6.9249	1	0.8967	0.1033	TP	1.0005	No
*	1850-14-2	COC(OC)(OC)OC	-3.415	1	1.0262	-0.0262	TP	0.0002	YES
+	99-94-5	Cc1ccc(cc1)C(=O)O	-4.8041	1	0.9749	0.0251	TP	0.0003	YES
-	99-04-7	Cc1cccc(c1)C(=O)O	-4.8041	1	0.9749	0.0251	TP	0.0003	YES
*	613-84-3	Cc1ccc(O)c(C=O)c1	-4.8041	1	0.9749	0.0251	TP	0.0003	YES
*	698-27-1	Cc1ccc(C=O)c(O)c1	-4.8041	1	0.9749	0.0251	TP	0.0003	YES
*	123-11-5	COc1ccc(C=O)cc1	-3.7915	1	1.0123	-0.0123	TP	0.0002	YES
-	99-93-4	CC(=O)c1ccc(O)cc1	-4.8041	1	0.9749	0.0251	TP	0.0003	YES
-	118-93-4	CC(=O)c1ccccc1O	-3.7915	1	1.0123	-0.0123	TP	0.0002	YES
#	121-71-1	CC(=O)c1cccc(O)c1	-4.8041	1	0.9749	0.0251	TP	0.0003	YES
#	137-18-8	CC1=CC(=O)C(=CC1=O)C	-8.1666	1	0.851	0.149	TP	0.0003	YES
+	582-24-1	OCC(=O)c1ccccc1	-3.7915	1	1.0123	-0.0123	TP	0.0002	YES
+	118-90-1	Cc1ccccc1C(=O)O	-3.7915	1	1.0123	-0.0123	TP	0.0002	YES
-	591-31-1	COc1cccc(C=O)c1	-3.7915	1	1.0123	-0.0123	TP	0.0002	YES
*	135-02-4	COc1ccccc1C=O	-2.7789	1	1.0496	-0.0496	TP	0.0002	YES
#	88-68-6	NC(=O)c1ccccc1N	-8.4828	1	0.8393	0.1607	TP	0.0002	YES
*	2835-68-9	NC(=O)c1ccc(N)cc1	-9.4954	1	0.802	0.198	TP	0.0003	YES
*	613-92-3	NC(=NO)c1ccccc1	-8.4828	1	0.8393	0.1607	TP	0.0002	YES
#	64-10-8	NC(=O)Nc1ccccc1	-8.4828	1	0.8393	0.1607	TP	0.0002	YES
*	613-94-5	NNC(=O)c1ccccc1	-8.4828	1	0.8393	0.1607	TP	0.0002	YES
*	3544-24-9	NC(=O)c1cccc(N)c1	-9.4954	1	0.802	0.198	TP	0.0003	YES
#	114-33-0	CNC(=O)c1cccnc1	-7.6906	1	0.8685	0.1315	TP	0.0003	YES
+	107-61-9	O=S1(=O)CCOCC1	-5.8716	1	0.9356	0.0644	TP	0.0003	YES
+	617-94-7	CC(C)(O)c1ccccc1	-5.9075	1	0.9343	0.0657	TP	0.0002	YES
*	122-97-4	OCCCc1ccccc1	-3.8822	1	1.0089	-0.0089	TP	0.0002	YES
+	768-59-2	CCc1ccc(CO)cc1	-4.8949	1	0.9716	0.0284	TP	0.0002	YES
-	16308-92-2	Cc1ccc(CO)c(C)c1	-5.9075	1	0.9343	0.0657	TP	0.0002	YES
#	99-98-9	CN(C)c1ccc(N)cc1	-10.5988	1	0.7613	0.2387	TP	0.0002	YES
-	644-21-3	CCN(N)c1ccccc1	-9.5862	1	0.7986	0.2014	TP	0.0002	YES
#	3333-52-6	CC(C)(C#N)C(C)(C)C#N	-6.87	1	0.8988	0.1012	TP	0.0002	YES
*	6393-01-7	Cc1cc(N)c(C)cc1N	-10.5988	1	0.7613	0.2387	TP	0.0002	YES
*	1124-11-4	Cc1nc(C)c(C)nc1C	-9.0145	1	0.8197	0.1803	TP	0.0003	YES
+	15986-80-8	CCCc1nccnc1C	-6.9892	1	0.8944	0.1056	TP	0.0002	YES
+	536-46-9	CNc1ccc(NC)cc1	-9.5862	1	0.7986	0.2014	TP	0.0002	YES
+	5989-27-5	CC(=C)C1CCC(=CC1)C	-10.3734	1	0.7696	0.2304	TP	0.0002	YES
*	99-86-5	CC(C)C1=CC=C(C)CC1	-10.3734	1	0.7696	0.2304	TP	0.0002	YES
-	7785-70-8	CC1=CCC2CC1C2(C)C	-15.5069	1	0.5803	0.4197	TP	0.0001	YES
+	18172-67-3	CC1(C)C2CCC(=C)C1C2	-16.5196	1	0.543	0.457	TP	0.0002	YES
#	123-35-3	CC(=CCCC(=C)C=C)C	-6.5567	1	0.9103	0.0897	TP	0.0002	YES
*	99-85-4	CC(C)C1=CCC(=CC1)C	-10.3734	1	0.7696	0.2304	TP	0.0002	YES
+	105-48-6	CC(C)OC(=O)CCl	-5.1543	1	0.962	0.038	TP	0.0002	YES
*	1119-46-6	OC(=O)CCCCCl	-4.1417	1	0.9994	0.0006	TP	0.0002	YES
*	623-71-2	CCOC(=O)CCCl	-4.1417	1	0.9994	0.0006	TP	0.0002	YES
*	535-13-7	CCOC(=O)C(C)Cl	-5.1543	1	0.962	0.038	TP	0.0002	YES
+	2009-83-8	OCCCCCCCl	-4.2324	1	0.996	0.004	TP	0.0001	YES
+	3132-64-7	BrCC1CO1	-3.7004	1	1.0156	-0.0156	TP	0.0001	YES
*	598-31-2	CC(=O)CBr	-0.8964	1	1.119	-0.119	TP	0.0002	YES
#	109-65-9	CCCCBr	-0.9871	1	1.1157	-0.1157	TP	0.0001	YES
+	2683-90-1	O=C1N=CN=C2NNN=C12	-22.4895	1	0.3228	0.6772	FN	0.0003	YES
-	94-67-7	ON=Cc1ccccc1O	-4.7016	1	0.9787	0.0213	TP	0.0002	YES
*	99-05-8	Nc1cccc(c1)C(=O)O	-6.7268	1	0.9041	0.0959	TP	0.0003	YES
#	619-57-8	NC(=O)c1ccc(O)cc1	-6.7268	1	0.9041	0.0959	TP	0.0003	YES
*	2459-09-8	COC(=O)c1ccncc1	-4.922	1	0.9706	0.0294	TP	0.0003	YES
*	495-18-1	ONC(=O)c1ccccc1	-5.7142	1	0.9414	0.0586	TP	0.0003	YES
#	93-60-7	COC(=O)c1cccnc1	-4.922	1	0.9706	0.0294	TP	0.0003	YES
#	934-60-1	Cc1cccc(n1)C(=O)O	-5.9347	1	0.9333	0.0667	TP	0.0003	YES
#	2459-07-6	COC(=O)c1ccccn1	-4.922	1	0.9706	0.0294	TP	0.0003	YES
+	553-53-7	NNC(=O)c1cccnc1	-9.6133	1	0.7976	0.2024	TP	0.0003	YES
+	1452-63-7	NNC(=O)c1ccccn1	-9.6133	1	0.7976	0.2024	TP	0.0003	YES
*	120-71-8	COc1ccc(C)cc1N	-6.8176	1	0.9007	0.0993	TP	0.0002	YES
*	156-43-4	CCOc1ccc(N)cc1	-6.8176	1	0.9007	0.0993	TP	0.0002	YES
*	41458-65-5	Cc1cc(C)c(O)c(N)c1	-8.8428	1	0.826	0.174	TP	0.0002	YES
-	104-10-9	Nc1ccc(CCO)cc1	-6.8176	1	0.9007	0.0993	TP	0.0002	YES
#	2859-67-8	OCCCc1cccnc1	-5.0128	1	0.9673	0.0327	TP	0.0002	YES
+	99-07-0	CN(C)c1cccc(O)c1	-7.8302	1	0.8634	0.1366	TP	0.0002	YES
-	3096-69-3	Cc1c(C)c(O)ccc1N	-7.8302	1	0.8634	0.1366	TP	0.0002	YES
#	102-50-1	COc1ccc(N)c(C)c1	-7.8302	1	0.8634	0.1366	TP	0.0002	YES
#	94-70-2	CCOc1ccccc1N	-5.8049	1	0.938	0.062	TP	0.0002	YES
-	51-67-2	NCCc1ccc(O)cc1	-6.8176	1	0.9007	0.0993	TP	0.0002	YES
+	3096-70-6	Cc1cc(O)cc(C)c1N	-7.8302	1	0.8634	0.1366	TP	0.0002	YES
-	2629-72-3	OCCCc1ccncc1	-5.0128	1	0.9673	0.0327	TP	0.0002	YES
+	122-98-5	OCCNc1ccccc1	-5.8049	1	0.938	0.062	TP	0.0002	YES
+	2386-25-6	CC(=O)c1c(C)c[nH]c1C	-6.8523	1	0.8994	0.1006	TP	0.0004	YES
-	623-03-0	Clc1ccc(cc1)C#N	-4.8036	1	0.975	0.025	TP	0.0003	YES
+	766-84-7	Clc1cccc(c1)C#N	-4.8036	1	0.975	0.025	TP	0.0003	YES
*	873-32-5	Clc1ccccc1C#N	-3.791	1	1.0123	-0.0123	TP	0.0003	YES
*	87199-18-6	OB(O)c1cccc(O)c1	-3.1876	1	1.0346	-0.0346	TP	1.0002	No
*	99-96-7	OC(=O)c1ccc(O)cc1	-3.9582	1	1.0061	-0.0061	TP	0.0003	YES
#	95-01-2	Oc1ccc(C=O)c(O)c1	-3.9582	1	1.0061	-0.0061	TP	0.0003	YES
+	99-06-9	OC(=O)c1cccc(O)c1	-3.9582	1	1.0061	-0.0061	TP	0.0003	YES
-	139-85-5	Oc1ccc(C=O)cc1O	-2.9456	1	1.0435	-0.0435	TP	0.0003	YES
*	24677-78-9	Oc1cccc(C=O)c1O	-2.9456	1	1.0435	-0.0435	TP	0.0003	YES
#	1194-98-5	Oc1ccc(O)c(C=O)c1	-3.9582	1	1.0061	-0.0061	TP	0.0003	YES
+	539-47-9	OC(=O)C=Cc1occc1	-3.4989	1	1.0231	-0.0231	TP	0.0004	YES
#	5345-47-1	Nc1ncccc1C(=O)O	-6.8447	1	0.8997	0.1003	TP	0.0003	YES
+	933-90-4	NC(=O)c1ncccc1O	-6.8447	1	0.8997	0.1003	TP	0.0003	YES
*	3167-49-5	Nc1ccc(cn1)C(=O)O	-7.8574	1	0.8624	0.1376	TP	0.0003	YES
*	403-42-9	CC(=O)c1ccc(F)cc1	-4.0696	1	1.002	-0.002	TP	0.0004	YES
#	93-51-6	COc1cc(C)ccc1O	-4.049	1	1.0028	-0.0028	TP	0.0002	YES
*	1195-09-1	COc1ccc(C)cc1O	-4.049	1	1.0028	-0.0028	TP	0.0002	YES
+	2896-60-8	CCc1ccc(O)cc1O	-4.049	1	1.0028	-0.0028	TP	0.0002	YES
+	122-99-6	OCCOc1ccccc1	-3.0363	1	1.0401	-0.0401	TP	0.0002	YES
+	150-78-7	COc1ccc(OC)cc1	-4.049	1	1.0028	-0.0028	TP	0.0002	YES
-	501-94-0	OCCc1ccc(O)cc1	-4.049	1	1.0028	-0.0028	TP	0.0002	YES
-	608-43-5	Cc1c(C)c(O)ccc1O	-5.0616	1	0.9655	0.0345	TP	0.0002	YES
-	622-62-8	CCOc1ccc(O)cc1	-4.049	1	1.0028	-0.0028	TP	0.0002	YES
-	105-13-5	COc1ccc(CO)cc1	-4.049	1	1.0028	-0.0028	TP	0.0002	YES
+	621-34-1	CCOc1cccc(O)c1	-4.049	1	1.0028	-0.0028	TP	0.0002	YES
*	6971-51-3	COc1cccc(CO)c1	-4.049	1	1.0028	-0.0028	TP	0.0002	YES
-	623-81-4	CCOS(=O)OCC	-2.5698	1	1.0573	-0.0573	TP	0.0002	YES
#	926-06-7	CC(C)OS(=O)(=O)C	-4.3377	1	0.9921	0.0079	TP	0.0003	YES
+	98-91-9	SC(=O)c1ccccc1	-4.2165	1	0.9966	0.0034	TP	0.0003	YES
#	4621-66-3	NC(=S)c1cccnc1	-8.1156	1	0.8528	0.1472	TP	0.0003	YES
*	5346-38-3	NC(=S)c1ccccn1	-8.1156	1	0.8528	0.1472	TP	0.0003	YES
-	2196-13-6	NC(=S)c1ccncc1	-8.1156	1	0.8528	0.1472	TP	0.0003	YES
#	78-59-1	CC1=CC(=O)CC(C)(C)C1	-10.5401	1	0.7634	0.2366	TP	0.0002	YES
-	557-48-2	CCC=CCCC=CC=O	-3.6855	1	1.0162	-0.0162	TP	0.0002	YES
+	3088-41-3	N#CCCN1CCCCC1	-9.5435	1	0.8002	0.1998	TP	0.0001	YES
*	38360-81-5	Cc1cc(C)cc(S)c1	-6.3325	1	0.9186	0.0814	TP	0.0003	YES
*	622-38-8	CCSc1ccccc1	-4.3072	1	0.9933	0.0067	TP	0.0002	YES
*	764-93-2	CCCCCCCCC#C	-2.1389	1	1.0732	-0.0732	TP	0.0001	YES
+	1647-16-1	C=CCCCCCCC=C	-4.7889	1	0.9755	0.0245	TP	0.0001	YES
-	2039-87-4	Clc1ccccc1C=C	-4.7757	1	0.976	0.024	TP	0.0003	YES
*	1073-67-2	Clc1ccc(C=C)cc1	-5.7883	1	0.9387	0.0613	TP	0.0003	YES
#	2039-85-2	Clc1cccc(C=C)c1	-5.7883	1	0.9387	0.0613	TP	0.0003	YES
+	627-18-9	OCCCBr	-0.1412	1	1.1469	-0.1469	TP	0.0001	YES
-	6482-24-2	COCCBr	-0.1412	1	1.1469	-0.1469	TP	0.0001	YES
*	2398-81-4	OC(=O)c1ccc[n+]([O-])c1	-2.7733	1	1.0498	-0.0498	TP	1.0003	No
-	609-71-2	OC(=O)C1=CC=CNC1=O	-8.2307	1	0.8486	0.1514	TP	0.0003	YES
#	874-24-8	OC(=O)c1ncccc1O	-4.0761	1	1.0018	-0.0018	TP	0.0003	YES
-	13602-12-5	OC(=O)c1cc[n+]([O-])cc1	-2.7733	1	1.0498	-0.0498	TP	1.0003	No
#	5006-66-6	OC(=O)c1ccc(O)nc1	-5.0887	1	0.9645	0.0355	TP	0.0003	YES
+	4214-76-0	Nc1ccc(cn1)[N+](=O)[O-]	-6.1926	1	0.9238	0.0762	TP	0.0004	YES
+	5424-01-1	Nc1nccnc1C(=O)O	-7.9752	1	0.858	0.142	TP	0.0003	YES
#	4214-75-9	Nc1ncccc1[N+](=O)[O-]	-5.18	1	0.9611	0.0389	TP	0.0004	YES
+	1687-53-2	COc1ccc(N)cc1O	-5.9716	1	0.9319	0.0681	TP	0.0002	YES
#	6231-18-1	COc1cccc(OC)n1	-5.1795	1	0.9611	0.0389	TP	0.0003	YES
#	2199-43-1	CCOC(=O)c1ccc[nH]1	-4.9937	1	0.968	0.032	TP	0.0004	YES
+	73-67-6	Cc1ncc(CO)c(N)n1	-10.0912	1	0.78	0.22	TP	0.0003	YES
+	51087-03-7	OC(=S)c1cccnc1	-5.347	1	0.9549	0.0451	TP	0.0003	YES
-	1122-83-4	O=S=Nc1ccccc1	-4.8691	1	0.9726	0.0274	TP	0.0003	YES
#	2235-00-9	C=CN1CCCCCC1=O	-9.4248	1	0.8046	0.1954	TP	0.0002	YES
+	104-96-1	CSc1ccc(N)cc1	-7.2425	1	0.885	0.115	TP	0.0002	YES
#	1783-81-9	CSc1cccc(N)c1	-7.2425	1	0.885	0.115	TP	0.0002	YES
+	2987-53-3	CSc1ccccc1N	-6.2299	1	0.9224	0.0776	TP	0.0002	YES
#	767-92-0	C1CCC2NCCCC2C1	-16.6744	1	0.5373	0.4627	TP	0.0001	YES
-	2243-27-8	CCCCCCCCC#N	-4.0616	1	1.0023	-0.0023	TP	0.0001	YES
-	615-94-1	OC1=CC(=O)C(=CC1=O)O	-6.4748	1	0.9133	0.0867	TP	0.0003	YES
*	500-05-0	OC(=O)C1=COC(=O)C=C1	-6.4748	1	0.9133	0.0867	TP	0.0003	YES
+	1124-33-0	[O-][N+](=O)c1cc[n+]([O-])cc1	-1.1086	1	1.1112	-0.1112	TP	1.0004	No
-	15128-82-2	Oc1cccnc1[N+](=O)[O-]	-2.4113	1	1.0632	-0.0632	TP	0.0004	YES
+	3073-77-6	Nc1ncc(cn1)[N+](=O)[O-]	-7.3231	1	0.8821	0.1179	TP	0.0004	YES
+	456-22-4	OC(=O)c1ccc(F)cc1	-3.2237	1	1.0332	-0.0332	TP	0.0004	YES
-	455-38-9	OC(=O)c1cccc(F)c1	-3.2237	1	1.0332	-0.0332	TP	0.0004	YES
*	445-29-4	OC(=O)c1ccccc1F	-2.211	1	1.0706	-0.0706	TP	0.0004	YES
*	824-46-4	COc1cc(O)ccc1O	-3.203	1	1.034	-0.034	TP	0.0002	YES
+	934-00-9	COc1cccc(O)c1O	-3.203	1	1.034	-0.034	TP	0.0002	YES
-	2174-64-3	COc1cc(O)cc(O)c1	-4.2157	1	0.9966	0.0034	TP	0.0002	YES
#	1668-54-8	COc1nc(C)nc(N)n1	-11.2218	1	0.7383	0.2617	TP	0.0003	YES
+	1073-72-9	CSc1ccc(O)cc1	-4.4739	1	0.9871	0.0129	TP	0.0003	YES
-	15570-12-4	COc1cccc(S)c1	-4.4739	1	0.9871	0.0129	TP	0.0003	YES
*	696-63-9	COc1ccc(S)cc1	-4.4739	1	0.9871	0.0129	TP	0.0003	YES
-	22325-27-5	Cc1cc(C)nc(S)n1	-8.5935	1	0.8352	0.1648	TP	0.0003	YES
#	18829-56-6	CCCCCCC=CC=O	-3.9429	1	1.0067	-0.0067	TP	0.0001	YES
*	873-94-9	CC1CC(=O)CC(C)(C)C1	-10.7975	1	0.754	0.246	TP	0.0002	YES
*	106-72-9	CC(CCC=C(C)C)C=O	-5.9682	1	0.932	0.068	TP	0.0002	YES
-	104-88-1	Clc1ccc(C=O)cc1	-4.9424	1	0.9698	0.0302	TP	0.0003	YES
*	587-04-2	Clc1cccc(C=O)c1	-4.9424	1	0.9698	0.0302	TP	0.0003	YES
+	622-24-2	ClCCc1ccccc1	-5.0331	1	0.9665	0.0335	TP	0.0002	YES
*	615-60-1	Cc1ccc(Cl)cc1C	-6.0458	1	0.9292	0.0708	TP	0.0002	YES
#	95-72-7	Cc1ccc(C)c(Cl)c1	-7.0584	1	0.8918	0.1082	TP	0.0003	YES
*	6781-98-2	Cc1cccc(C)c1Cl	-6.0458	1	0.9292	0.0708	TP	0.0002	YES
-	672-65-1	CC(Cl)c1ccccc1	-6.0458	1	0.9292	0.0708	TP	0.0002	YES
*	628-76-2	ClCCCCCCl	-5.3833	1	0.9536	0.0464	TP	0.0002	YES
-	698-63-5	[O-][N+](=O)c1oc(C=O)cc1	-2.0008	1	1.0783	-0.0783	TP	0.0006	YES
+	13641-96-8	C=CC(=O)OCCN=C=O	-4.6715	1	0.9798	0.0202	TP	0.0003	YES
-	551-92-8	Cc1ncc([N+](=O)[O-])n1C	-6.0896	1	0.9275	0.0725	TP	0.0004	YES
#	14531-55-6	Cc1n[nH]c(C)c1[N+](=O)[O-]	-5.4721	1	0.9503	0.0497	TP	0.0005	YES
*	926-39-6	NCCOS(=O)(=O)O	-4.4018	1	0.9898	0.0102	TP	0.0003	YES
+	5459-58-5	CCCCOC(=O)CC#N	-3.125	1	1.0369	-0.0369	TP	0.0002	YES
*	1123-40-6	CC1(C)CC(=O)NC(=O)C1	-11.6168	1	0.7237	0.2763	TP	0.0002	YES
+	935-30-8	O=C1CCCCCCCN1	-9.6823	1	0.7951	0.2049	TP	0.0001	YES
*	768-66-1	CC1(C)CCCC(C)(C)N1	-13.8236	1	0.6424	0.3576	TP	0.0001	YES
*	637-61-6	ClN=C1C=CC(=O)C=C1	-10.2276	1	0.775	0.225	TP	0.0003	YES
-	615-65-6	Cc1ccc(N)c(Cl)c1	-8.9811	1	0.8209	0.1791	TP	0.0003	YES
*	95-81-8	Cc1ccc(Cl)c(N)c1	-8.9811	1	0.8209	0.1791	TP	0.0003	YES
-	95-74-9	Cc1ccc(N)cc1Cl	-7.9685	1	0.8583	0.1417	TP	0.0003	YES
#	95-79-4	Cc1ccc(Cl)cc1N	-7.9685	1	0.8583	0.1417	TP	0.0003	YES
+	87-60-5	Cc1c(N)cccc1Cl	-7.9685	1	0.8583	0.1417	TP	0.0003	YES
-	87-63-8	Cc1cccc(Cl)c1N	-7.9685	1	0.8583	0.1417	TP	0.0003	YES
#	932-96-7	CNc1ccc(Cl)cc1	-7.9685	1	0.8583	0.1417	TP	0.0003	YES
#	7149-75-9	Cc1cc(N)ccc1Cl	-7.9685	1	0.8583	0.1417	TP	0.0003	YES
+	488-86-8	OC1=C(O)C(=O)C(=O)C1=O	-6.6415	1	0.9072	0.0928	TP	0.0003	YES
#	3588-17-8	OC(=O)C=CC=CC(=O)O	-2.9156	1	1.0446	-0.0446	TP	0.0003	YES
#	1118-84-9	CC(=O)CC(=O)OCC=C	-4.0189	1	1.0039	-0.0039	TP	0.0002	YES
#	59702-31-7	CCN1CCNC(=O)C1=O	-11.5142	1	0.7275	0.2725	TP	0.0002	YES
-	15861-24-2	N#Cc1ccc2[nH]ccc2c1	-8.3508	1	0.8442	0.1558	TP	0.0004	YES
*	126213-50-1	C1COc2cscc2O1	-12.3812	1	0.6956	0.3044	TP	0.0003	YES
#	2361-27-5	NNC(=O)c1cccs1	-11.9389	1	0.7119	0.2881	TP	0.0003	YES
-	3050-69-9	CCCCCC(=O)OC=C	-4.1097	1	1.0006	-0.0006	TP	0.0002	YES
+	1123-25-7	CC1(CCCCC1)C(=O)O	-8.939	1	0.8225	0.1775	TP	0.0002	YES
#	2426-07-5	C(CCC1CO1)CC2CO2	-14.0725	1	0.6332	0.3668	TP	0.0001	YES
#	97-86-9	CC(C)COC(=O)C(=C)C	-6.1349	1	0.9259	0.0741	TP	0.0002	YES
*	585-07-9	CC(=C)C(=O)OC(C)(C)C	-7.1476	1	0.8885	0.1115	TP	0.0002	YES
*	5292-21-7	OC(=O)CC1CCCCC1	-7.9263	1	0.8598	0.1402	TP	0.0001	YES
-	4331-54-8	CC1CCC(CC1)C(=O)O	-8.939	1	0.8225	0.1775	TP	0.0002	YES
+	4245-35-6	CC(C)CCOC(=O)C=C	-5.1223	1	0.9632	0.0368	TP	0.0002	YES
#	79218-15-8	CC=CC(=O)OC(C)(C)C	-6.1349	1	0.9259	0.0741	TP	0.0002	YES
-	140-77-2	OC(=O)CCC1CCCC1	-7.9263	1	0.8598	0.1402	TP	0.0001	YES
#	2497-18-9	CCCC=CCOC(=O)C	-4.1097	1	1.0006	-0.0006	TP	0.0002	YES
-	90-12-0	Cc1cccc2ccccc12	-8.3907	1	0.8427	0.1573	TP	0.0003	YES
*	91-57-6	Cc1ccc2ccccc2c1	-8.3907	1	0.8427	0.1573	TP	0.0003	YES
+	5683-31-8	C[Si](C)(C)C#CC(=O)O	0.6323	1	1.1754	-0.1754	TP	1.0002	No
+	821-55-6	CCCCCCCC(=O)C	-5.213	1	0.9599	0.0401	TP	0.0001	YES
*	124-19-6	CCCCCCCCC=O	-4.2004	1	0.9972	0.0028	TP	0.0001	YES
*	626-04-0	Sc1cccc(S)c1	-4.8989	1	0.9715	0.0285	TP	0.0003	YES
+	17534-15-5	Sc1ccccc1S	-3.8862	1	1.0088	-0.0088	TP	0.0003	YES
#	615-74-7	Cc1ccc(Cl)c(O)c1	-6.2125	1	0.923	0.077	TP	0.0003	YES
*	6640-27-3	Cc1ccc(O)c(Cl)c1	-6.2125	1	0.923	0.077	TP	0.0003	YES
-	5131-60-2	Nc1ccc(Cl)c(N)c1	-10.9038	1	0.75	0.25	TP	0.0003	YES
-	1073-70-7	NNc1ccc(Cl)cc1	-9.8911	1	0.7874	0.2126	TP	0.0003	YES
#	95-83-0	Nc1ccc(Cl)cc1N	-9.8911	1	0.7874	0.2126	TP	0.0003	YES
*	615-66-7	Nc1ccc(N)c(Cl)c1	-10.9038	1	0.75	0.25	TP	0.0003	YES
+	116-54-1	COC(=O)C(Cl)Cl	-5.4593	1	0.9508	0.0492	TP	0.0003	YES
*	111-44-4	ClCCOCCCl	-4.5374	1	0.9848	0.0152	TP	0.0002	YES
+	623-46-1	CCOC(Cl)CCl	-5.55	1	0.9474	0.0526	TP	0.0002	YES
*	118-78-5	NC1C(=O)NC(=O)NC1=O	-13.3462	1	0.66	0.34	TP	0.0003	YES
-	20485-41-0	Cc1ncsc1C(=O)O	-8.3781	1	0.8432	0.1568	TP	0.0004	YES
+	612-60-2	Cc1ccc2cccnc2c1	-9.5213	1	0.801	0.199	TP	0.0003	YES
-	91-62-3	Cc1ccc2ncccc2c1	-9.5213	1	0.801	0.199	TP	0.0003	YES
+	611-32-5	Cc1cccc2cccnc12	-9.5213	1	0.801	0.199	TP	0.0003	YES
+	491-35-0	Cc1ccnc2ccccc12	-9.5213	1	0.801	0.199	TP	0.0003	YES
-	612-58-8	Cc1cnc2ccccc2c1	-9.5213	1	0.801	0.199	TP	0.0003	YES
+	1721-93-3	Cc1nccc2ccccc12	-9.5213	1	0.801	0.199	TP	0.0003	YES
*	137-00-8	Cc1ncsc1CCO	-8.4689	1	0.8398	0.1602	TP	0.0003	YES
#	629-01-6	CCCCCCCC(=O)N	-7.1357	1	0.889	0.111	TP	0.0001	YES
*	10315-98-7	CC(C)CN1CCOCC1	-10.9524	1	0.7482	0.2518	TP	0.0001	YES
*	1005-67-0	CCCCN1CCOCC1	-9.9397	1	0.7856	0.2144	TP	0.0001	YES
-	107-04-0	ClCCBr	-1.2921	1	1.1044	-0.1044	TP	0.0002	YES
*	28443-50-7	Nc1ccc(Cl)cc1O	-7.1225	1	0.8895	0.1105	TP	0.0003	YES
+	17228-64-7	COc1cccc(Cl)n1	-6.3304	1	0.9187	0.0813	TP	0.0003	YES
#	5600-21-5	Cc1cc(Cl)nc(N)n1	-11.2421	1	0.7376	0.2624	TP	0.0003	YES
#	4511-42-6	CC1OC(=O)C(C)OC1=O	-6.9897	1	0.8944	0.1056	TP	0.0002	YES
#	4436-74-2	OC(=O)CC=CCC(=O)O	-3.173	1	1.0351	-0.0351	TP	0.0003	YES
-	542-08-5	CC(C)OC(=O)CC(=O)C	-5.289	1	0.9571	0.0429	TP	0.0002	YES
+	2478-10-6	OCCCCOC(=O)C=C	-3.2637	1	1.0317	-0.0317	TP	0.0002	YES
*	4949-44-4	CCOC(=O)CC(=O)CC	-4.2764	1	0.9944	0.0056	TP	0.0002	YES
*	609-69-8	OC1CCCCC1C(=O)O	-7.0804	1	0.891	0.109	TP	0.0002	YES
#	1001-26-9	CCOC=CC(=O)OCC	-3.2637	1	1.0317	-0.0317	TP	0.0002	YES
*	135-19-3	Oc1ccc2ccccc2c1	-7.5448	1	0.8739	0.1261	TP	0.0003	YES
#	1817-57-8	CC(=O)C#Cc1ccccc1	-2.003	1	1.0782	-0.0782	TP	0.0003	YES
-	628-94-4	NC(=O)CCCCC(=O)N	-8.9677	1	0.8214	0.1786	TP	0.0002	YES
-	580-17-6	Nc1cnc2ccccc2c1	-11.444	1	0.7301	0.2699	TP	0.0003	YES
+	670-95-1	c1ccc(cc1)c2c[nH]cn2	-10.3578	1	0.7702	0.2298	TP	0.0004	YES
*	1126-00-7	c1ccc(cc1)n2cccn2	-10.9753	1	0.7474	0.2526	TP	0.0004	YES
-	7164-98-9	c1ccc(cc1)n2ccnc2	-10.9753	1	0.7474	0.2526	TP	0.0004	YES
#	13708-12-8	Cc1cccc2nccnc12	-10.6518	1	0.7593	0.2407	TP	0.0003	YES
+	611-34-7	Nc1cccc2ncccc12	-11.444	1	0.7301	0.2699	TP	0.0003	YES
*	7251-61-8	Cc1cnc2ccccc2n1	-10.6518	1	0.7593	0.2407	TP	0.0003	YES
-	578-66-5	Nc1cccc2cccnc12	-11.444	1	0.7301	0.2699	TP	0.0003	YES
+	580-15-4	Nc1ccc2ncccc2c1	-11.444	1	0.7301	0.2699	TP	0.0003	YES
*	580-22-3	Nc1ccc2ccccc2n1	-11.444	1	0.7301	0.2699	TP	0.0003	YES
-	1125-60-6	Nc1cccc2cnccc12	-11.444	1	0.7301	0.2699	TP	0.0003	YES
#	23687-25-4	Nc1cncc2ccccc12	-11.444	1	0.7301	0.2699	TP	0.0003	YES
#	1532-84-9	Nc1nccc2ccccc12	-11.444	1	0.7301	0.2699	TP	0.0003	YES
#	670-96-2	c1ccc(cc1)c2ncc[nH]2	-10.3578	1	0.7702	0.2298	TP	0.0004	YES
#	109-21-7	CCCCOC(=O)CCC	-4.3671	1	0.9911	0.0089	TP	0.0001	YES
#	123-66-0	CCCCCC(=O)OCC	-4.3671	1	0.9911	0.0089	TP	0.0001	YES
#	97-85-8	CC(C)COC(=O)C(C)C	-6.3924	1	0.9164	0.0836	TP	0.0002	YES
+	106-73-0	CCCCCCC(=O)OC	-4.3671	1	0.9911	0.0089	TP	0.0001	YES
+	97-87-0	CCCCOC(=O)C(C)C	-5.3797	1	0.9537	0.0463	TP	0.0002	YES
#	3010-96-6	CC1(C)C(O)C(C)(C)C1O	-11.2217	1	0.7383	0.2617	TP	0.0002	YES
-	143-08-8	CCCCCCCCCO	-4.4578	1	0.9877	0.0123	TP	0.0001	YES
-	3452-97-9	CC(CCO)CC(C)(C)C	-7.4957	1	0.8757	0.1243	TP	0.0001	YES
-	545-06-2	ClC(Cl)(Cl)C#N	-6.4714	1	0.9135	0.0865	TP	0.0003	YES
#	95-88-5	Oc1ccc(Cl)c(O)c1	-5.3666	1	0.9542	0.0458	TP	0.0003	YES
-	615-67-8	Oc1ccc(O)c(Cl)c1	-5.3666	1	0.9542	0.0458	TP	0.0003	YES
+	4018-65-9	Oc1cccc(Cl)c1O	-4.3539	1	0.9915	0.0085	TP	0.0003	YES
*	1722-10-7	COc1ccc(Cl)nn1	-7.4609	1	0.877	0.123	TP	0.0003	YES
#	156-83-2	Nc1cc(Cl)nc(N)n1	-13.1648	1	0.6667	0.3333	TP	0.0003	YES
#	443-83-4	Cc1c(F)cccc1Cl	-4.4653	1	0.9874	0.0126	TP	0.0004	YES
#	51575-83-8	CCCCCC#CCCl	-2.4439	1	1.062	-0.062	TP	0.0001	YES
*	121-66-4	Nc1ncc(s1)[N+](=O)[O-]	-9.6487	1	0.7963	0.2037	TP	0.0005	YES
-	1443-80-7	CC(=O)c1ccc(cc1)C#N	-4.9383	1	0.97	0.03	TP	0.0003	YES
#	580-18-7	Oc1cnc2ccccc2c1	-8.6753	1	0.8322	0.1678	TP	0.0003	YES
-	578-67-6	O=C1C=CC=C2NC=CC=C12	-15.0716	1	0.5964	0.4036	TP	0.0003	YES
#	580-20-1	O=C1C=CC2=CC=CNC2=C1	-15.0716	1	0.5964	0.4036	TP	0.0003	YES
-	614-16-4	O=C(CC#N)c1ccccc1	-3.9257	1	1.0073	-0.0073	TP	0.0003	YES
+	580-16-5	Oc1ccc2ncccc2c1	-8.6753	1	0.8322	0.1678	TP	0.0003	YES
#	611-36-9	O=C1C=CNc2ccccc12	-11.7092	1	0.7203	0.2797	TP	0.0003	YES
#	2439-04-5	Oc1cccc2cnccc12	-8.6753	1	0.8322	0.1678	TP	0.0003	YES
+	487-89-8	O=Cc1c[nH]c2ccccc12	-8.4896	1	0.8391	0.1609	TP	0.0004	YES
+	6136-68-1	CC(=O)c1cccc(c1)C#N	-4.9383	1	0.97	0.03	TP	0.0003	YES
#	6298-37-9	Nc1ccc2nccnc2c1	-12.5745	1	0.6884	0.3116	TP	0.0003	YES
-	2046-18-6	N#CCCCc1ccccc1	-4.0164	1	1.004	-0.004	TP	0.0002	YES
-	96-19-5	ClCC(=CCl)Cl	-6.4435	1	0.9145	0.0855	TP	0.0003	YES
+	53233-89-9	OC1=CC(=CNC1=O)Cl	-9.6391	1	0.7967	0.2033	TP	0.0003	YES
-	1194-21-4	Nc1nc(O)cc(Cl)n1	-10.3962	1	0.7688	0.2312	TP	0.0004	YES
#	3397-62-4	Nc1nc(N)nc(Cl)n1	-14.2953	1	0.625	0.375	TP	0.0004	YES
#	367-21-5	Nc1ccc(F)c(Cl)c1	-7.4006	1	0.8792	0.1208	TP	0.0004	YES
*	512-51-6	CCOC(F)(F)C(F)F	-0.6435	1	1.1284	-0.1284	TP	0.0006	YES
-	542-05-2	OC(=O)CC(=O)CC(=O)O	-3.3397	1	1.0289	-0.0289	TP	0.0003	YES
#	328-50-7	OC(=O)CCC(=O)C(=O)O	-3.3397	1	1.0289	-0.0289	TP	0.0003	YES
-	124-04-9	OC(=O)CCCCC(=O)O	-3.4304	1	1.0256	-0.0256	TP	0.0002	YES
*	95-92-1	CCOC(=O)C(=O)OCC	-3.4304	1	1.0256	-0.0256	TP	0.0002	YES
#	597-43-3	CC(C)(CC(=O)O)C(=O)O	-5.4557	1	0.9509	0.0491	TP	0.0003	YES
*	626-51-7	CC(CC(=O)O)CC(=O)O	-4.4431	1	0.9883	0.0117	TP	0.0002	YES
-	18069-17-5	CC(CCC(=O)O)C(=O)O	-4.4431	1	0.9883	0.0117	TP	0.0002	YES
*	601-79-6	CC(C)C(C(=O)O)C(=O)O	-5.4557	1	0.9509	0.0491	TP	0.0003	YES
#	637-44-5	OC(=O)C#Cc1ccccc1	-1.157	1	1.1094	-0.1094	TP	0.0003	YES
#	17056-99-4	Oc1cccc2nccnc12	-9.8059	1	0.7905	0.2095	TP	0.0004	YES
*	491-36-1	Oc1ncnc2ccccc12	-9.8059	1	0.7905	0.2095	TP	0.0004	YES
*	3034-34-2	NC(=O)c1ccc(cc1)C#N	-6.861	1	0.8991	0.1009	TP	0.0003	YES
#	17174-98-0	NC(=O)c1ccccc1C#N	-5.8483	1	0.9364	0.0636	TP	0.0003	YES
*	119-39-1	O=C1NN=Cc2ccccc12	-13.6319	1	0.6494	0.3506	TP	0.0003	YES
-	1196-57-2	O=C1Nc2ccccc2N=C1	-13.6319	1	0.6494	0.3506	TP	0.0003	YES
*	1996-44-7	Fc1ccc(S)c(F)c1	-3.1716	1	1.0351	-0.0351	TP	0.0005	YES
*	321-38-0	Fc1cccc2ccccc12	-6.8103	1	0.901	0.099	TP	0.0004	YES
+	122-57-6	CC(=O)C=Cc1ccccc1	-4.9104	1	0.971	0.029	TP	0.0003	YES
*	101-39-3	CC(=Cc1ccccc1)C=O	-4.9104	1	0.971	0.029	TP	0.0003	YES
*	1197-19-9	CN(C)c1ccc(cc1)C#N	-7.9643	1	0.8584	0.1416	TP	0.0002	YES
*	936-49-2	C1CN=C(N1)c2ccccc2	-15.7479	1	0.5714	0.4286	TP	0.0003	YES
#	1075-76-9	N#CCCNc1ccccc1	-5.9391	1	0.9331	0.0669	TP	0.0002	YES
+	144-19-4	CC(C)C(O)C(C)(C)CO	-7.6625	1	0.8696	0.1304	TP	0.0002	YES
*	769-25-5	Cc1cc(C)c(C=C)c(C)c1	-8.039	1	0.8557	0.1443	TP	0.0002	YES
+	2179-57-9	C=CCSSCC=C	-3.9469	1	1.0066	-0.0066	TP	0.0002	YES
-	111-88-6	CCCCCCCCS	-4.8828	1	0.972	0.028	TP	0.0001	YES
-	1450-14-2	C[Si](C)(C)[Si](C)(C)C	-1.6346	1	1.0918	-0.0918	TP	2.0001	No
-	2613-23-2	Oc1ccc(F)c(Cl)c1	-4.632	1	0.9813	0.0187	TP	0.0004	YES
#	7283-96-7	Clc1ccc(C=O)s1	-8.3985	1	0.8424	0.1576	TP	0.0004	YES
*	2075-45-8	Brc1cn[nH]c1	-3.2746	1	1.0313	-0.0313	TP	0.0004	YES
#	2302-25-2	Brc1c[nH]cn1	-3.2746	1	1.0313	-0.0313	TP	0.0004	YES
-	106-46-7	Clc1ccc(Cl)cc1	-6.3507	1	0.9179	0.0821	TP	0.0003	YES
-	70-25-7	CN(N=O)C(=N)N[N+](=O)[O-]	-11.0576	1	0.7444	0.2556	TP	0.0004	YES
*	363-81-5	Nc1c(F)cc(F)cc1F	-3.9347	1	1.007	-0.007	TP	0.0005	YES
#	3796-23-4	FC(F)(F)c1cccnc1	-3.1426	1	1.0362	-0.0362	TP	0.0006	YES
-	4408-64-4	CN(CC(=O)O)CC(=O)O	-6.3658	1	0.9174	0.0826	TP	0.0002	YES
+	91-56-5	O=C1Nc2ccccc2C1=O	-10.8632	1	0.7515	0.2485	TP	0.0003	YES
#	619-65-8	OC(=O)c1ccc(cc1)C#N	-4.0924	1	1.0012	-0.0012	TP	0.0003	YES
*	1877-72-1	OC(=O)c1cccc(c1)C#N	-4.0924	1	1.0012	-0.0012	TP	0.0003	YES
#	90-16-4	O=C1NN=Nc2ccccc12	-15.5545	1	0.5786	0.4214	TP	0.0003	YES
#	396-30-5	Fc1ccc2ncccc2c1	-7.9408	1	0.8593	0.1407	TP	0.0004	YES
*	4198-90-7	Cc1cc(cc(C)c1O)C#N	-5.1957	1	0.9605	0.0395	TP	0.0002	YES
#	1006-94-6	COc1ccc2[nH]ccc2c1	-8.747	1	0.8296	0.1704	TP	0.0004	YES
+	4837-90-5	COc1cccc2[nH]ccc12	-8.747	1	0.8296	0.1704	TP	0.0004	YES
*	3189-22-8	COc1cccc2cc[nH]c12	-8.747	1	0.8296	0.1704	TP	0.0004	YES
*	104-47-2	COc1ccc(CC#N)cc1	-4.1831	1	0.9978	0.0022	TP	0.0002	YES
*	25117-74-2	CCOc1ccc(cc1)C#N	-4.1831	1	0.9978	0.0022	TP	0.0002	YES
+	2210-24-4	C=CC(=O)Nc1ccccc1	-6.833	1	0.9001	0.0999	TP	0.0003	YES
#	5676-58-4	Cc1ccc2oc(C)nc2c1	-10.4987	1	0.765	0.235	TP	0.0005	YES
*	3055-86-5	N#CCCOc1ccccc1	-3.1705	1	1.0352	-0.0352	TP	0.0002	YES
*	7035-03-2	COc1ccccc1CC#N	-3.1705	1	1.0352	-0.0352	TP	0.0002	YES
#	1188-33-6	CCOC(OCC)N(C)C	-7.5599	1	0.8733	0.1267	TP	0.0001	YES
*	2217-40-5	NC1CCCc2ccccc12	-13.07	1	0.6702	0.3298	TP	0.0002	YES
*	2217-41-6	Nc1cccc2CCCCc12	-13.07	1	0.6702	0.3298	TP	0.0002	YES
-	2457-47-8	Clc1cncc(Cl)c1	-7.4813	1	0.8762	0.1238	TP	0.0004	YES
-	2402-78-0	Clc1cccc(Cl)n1	-7.4813	1	0.8762	0.1238	TP	0.0004	YES
#	16110-09-1	Clc1ccc(Cl)nc1	-7.4813	1	0.8762	0.1238	TP	0.0004	YES
+	5332-06-9	BrCCCC#N	-0.2753	1	1.1419	-0.1419	TP	0.0001	YES
-	99627-05-1	Oc1cc(F)c(F)c(F)c1	-2.1788	1	1.0717	-0.0717	TP	0.0006	YES
-	2822-41-5	Oc1ccc(F)c(F)c1F	-1.1661	1	1.1091	-0.1091	TP	0.0005	YES
-	619-72-7	[O-][N+](=O)c1ccc(cc1)C#N	-2.4276	1	1.0626	-0.0626	TP	0.0004	YES
#	619-24-9	[O-][N+](=O)c1cccc(c1)C#N	-2.4276	1	1.0626	-0.0626	TP	0.0004	YES
-	612-24-8	[O-][N+](=O)c1ccccc1C#N	-1.415	1	1.0999	-0.0999	TP	0.0004	YES
#	1522-41-4	CCOC(=O)C(F)C(=O)C	-3.7085	1	1.0153	-0.0153	TP	0.0003	YES
+	10097-02-6	CCC(CO)(CO)C(=O)O	-4.7005	1	0.9788	0.0212	TP	0.0002	YES
+	140-10-3	OC(=O)C=Cc1ccccc1	-4.0644	1	1.0022	-0.0022	TP	0.0003	YES
-	769-78-8	C=COC(=O)c1ccccc1	-4.0644	1	1.0022	-0.0022	TP	0.0003	YES
#	1075-49-6	OC(=O)c1ccc(C=C)cc1	-5.0771	1	0.9649	0.0351	TP	0.0003	YES
+	492-38-6	OC(=O)C(=C)c1ccccc1	-5.0771	1	0.9649	0.0351	TP	0.0003	YES
+	769-28-8	Cc1cc(C)c(C#N)c(O)n1	-7.3389	1	0.8815	0.1185	TP	0.0003	YES
+	4856-97-7	OCc1nc2ccccc2[nH]1	-9.8775	1	0.7879	0.2121	TP	0.0004	YES
*	122-51-0	CCOC(OCC)OCC	-3.7786	1	1.0128	-0.0128	TP	0.0001	YES
+	122-03-2	CC(C)c1ccc(C=O)cc1	-6.1804	1	0.9242	0.0758	TP	0.0003	YES
#	2550-26-7	CC(=O)CCc1ccccc1	-5.1678	1	0.9615	0.0385	TP	0.0002	YES
#	611-70-1	CC(C)C(=O)c1ccccc1	-6.1804	1	0.9242	0.0758	TP	0.0003	YES
+	1125-78-6	Oc1ccc2CCCCc2c1	-10.3014	1	0.7723	0.2277	TP	0.0002	YES
+	529-35-1	Oc1cccc2CCCCc12	-10.3014	1	0.7723	0.2277	TP	0.0002	YES
#	487-68-3	Cc1cc(C)c(C=O)c(C)c1	-7.1931	1	0.8869	0.1131	TP	0.0003	YES
#	2768-02-7	CO[Si](OC)(OC)C=C	-0.6739	1	1.1272	-0.1272	TP	1.0002	No
#	700-12-9	Cc1cc(C)c(C)c(C)c1C	-8.2964	1	0.8462	0.1538	TP	0.0002	YES
-	98-51-1	Cc1ccc(cc1)C(C)(C)C	-8.2964	1	0.8462	0.1538	TP	0.0002	YES
-	2179-59-1	CCCSSCC=C	-4.2044	1	0.9971	0.0029	TP	0.0002	YES
+	425-87-6	COC(F)(F)C(F)Cl	-2.529	1	1.0588	-0.0588	TP	0.0005	YES
-	80841-78-7	CC1=C(CCl)OC(=O)O1	-8.1406	1	0.8519	0.1481	TP	0.0003	YES
+	111-85-3	CCCCCCCCCl	-5.6087	1	0.9453	0.0547	TP	0.0001	YES
-	123-04-6	CCCCC(CC)CCl	-6.6214	1	0.9079	0.0921	TP	0.0001	YES
#	141-30-0	Clc1ccc(Cl)nn1	-8.6118	1	0.8345	0.1655	TP	0.0004	YES
+	4774-14-5	Clc1cncc(Cl)n1	-8.6118	1	0.8345	0.1655	TP	0.0004	YES
#	1119-51-3	BrCCCC=C	-1.26	1	1.1056	-0.1056	TP	0.0001	YES
*	17247-58-4	BrCC1CCC1	-5.0767	1	0.9649	0.0351	TP	0.0001	YES
-	421-85-2	NS(=O)(=O)C(F)(F)F	-3.3775	1	1.0275	-0.0275	TP	0.0006	YES
+	100-13-0	[O-][N+](=O)c1ccc(C=C)cc1	-3.4123	1	1.0263	-0.0263	TP	0.0004	YES
#	532-54-7	ON=CC(=O)c1ccccc1	-5.9871	1	0.9313	0.0687	TP	0.0003	YES
-	4421-08-3	COc1cc(ccc1O)C#N	-3.3372	1	1.029	-0.029	TP	0.0002	YES
+	5153-67-3	[O-][N+](=O)C=Cc1ccccc1	-2.3997	1	1.0636	-0.0636	TP	0.0004	YES
-	5466-88-6	O=C1COc2ccccc2N1	-11.1207	1	0.742	0.258	TP	0.0003	YES
*	95-23-8	Nc1ccc2NC(=O)Nc2c1	-16.8246	1	0.5317	0.4683	TP	0.0003	YES
*	5142-23-4	Cn1cnc(N)c2ncnc12	-16.5373	1	0.5423	0.4577	TP	0.0004	YES
+	100-10-7	CN(C)c1ccc(C=O)cc1	-8.1031	1	0.8533	0.1467	TP	0.0003	YES
-	103-89-9	CC(=O)Nc1ccc(C)cc1	-8.1031	1	0.8533	0.1467	TP	0.0003	YES
-	120-66-1	CC(=O)Nc1ccccc1C	-7.0905	1	0.8906	0.1094	TP	0.0002	YES
*	537-92-8	CC(=O)Nc1cccc(C)c1	-8.1031	1	0.8533	0.1467	TP	0.0003	YES
#	611-74-5	CN(C)C(=O)c1ccccc1	-8.1031	1	0.8533	0.1467	TP	0.0003	YES
+	622-78-6	S=C=NCc1ccccc1	-6.2454	1	0.9218	0.0782	TP	0.0003	YES
+	769-92-6	CC(C)(C)c1ccc(N)cc1	-10.2191	1	0.7753	0.2247	TP	0.0002	YES
*	30273-11-1	CCC(C)c1ccc(N)cc1	-9.2065	1	0.8126	0.1874	TP	0.0002	YES
*	2961-50-4	CCCCCc1ccncc1	-6.3891	1	0.9165	0.0835	TP	0.0002	YES
+	91-66-7	CCN(CC)c1ccccc1	-8.1939	1	0.85	0.15	TP	0.0002	YES
+	579-66-8	CCc1cccc(CC)c1N	-8.1939	1	0.85	0.15	TP	0.0002	YES
+	1126-78-9	CCCCNc1ccccc1	-7.1812	1	0.8873	0.1127	TP	0.0002	YES
+	13214-66-9	NCCCCc1ccccc1	-7.1812	1	0.8873	0.1127	TP	0.0002	YES
+	2294-76-0	CCCCCc1ccccn1	-6.3891	1	0.9165	0.0835	TP	0.0002	YES
*	5369-19-7	CC(C)(C)c1cccc(N)c1	-10.2191	1	0.7753	0.2247	TP	0.0002	YES
-	2315-36-8	CCN(CC)C(=O)CCl	-8.4533	1	0.8404	0.1596	TP	0.0002	YES
+	87199-16-4	OB(O)c1cccc(C=O)c1	-3.4605	1	1.0245	-0.0245	TP	1.0003	No
#	40138-16-7	OB(O)c1ccccc1C=O	-2.4479	1	1.0618	-0.0618	TP	1.0003	No
*	422-05-9	OCC(F)(F)C(F)(F)F	-0.0757	1	1.1493	-0.1493	TP	0.0007	YES
+	327-54-8	Fc1cc(F)c(F)cc1F	-0.4316	1	1.1362	-0.1362	TP	0.0006	YES
+	551-62-2	Fc1ccc(F)c(F)c1F	-0.4316	1	1.1362	-0.1362	TP	0.0006	YES
+	2367-82-0	Fc1cc(F)c(F)c(F)c1	-1.4442	1	1.0988	-0.0988	TP	0.0007	YES
#	619-66-9	OC(=O)c1ccc(C=O)cc1	-4.2311	1	0.9961	0.0039	TP	0.0003	YES
+	611-73-4	OC(=O)C(=O)c1ccccc1	-4.2311	1	0.9961	0.0039	TP	0.0003	YES
-	619-21-6	OC(=O)c1cccc(C=O)c1	-4.2311	1	0.9961	0.0039	TP	0.0003	YES
#	119-67-5	OC(=O)c1ccccc1C=O	-3.2185	1	1.0334	-0.0334	TP	0.0003	YES
-	70-49-5	OC(=O)CC(S)C(=O)O	-4.0221	1	1.0038	-0.0038	TP	0.0003	YES
+	619-04-5	Cc1ccc(cc1C)C(=O)O	-5.3345	1	0.9554	0.0446	TP	0.0003	YES
*	603-79-2	Cc1cccc(C(=O)O)c1C	-5.3345	1	0.9554	0.0446	TP	0.0003	YES
*	140-11-4	CC(=O)OCc1ccccc1	-4.3219	1	0.9927	0.0073	TP	0.0003	YES
+	122-60-1	C(Oc1ccccc1)C2CO2	-10.4681	1	0.7661	0.2339	TP	0.0002	YES
+	10031-82-0	CCOc1ccc(C=O)cc1	-4.3219	1	0.9927	0.0073	TP	0.0003	YES
*	70-70-2	CCC(=O)c1ccc(O)cc1	-5.3345	1	0.9554	0.0446	TP	0.0003	YES
*	99-75-2	COC(=O)c1ccc(C)cc1	-5.3345	1	0.9554	0.0446	TP	0.0003	YES
-	875-59-2	CC(=O)c1ccc(O)cc1C	-5.3345	1	0.9554	0.0446	TP	0.0003	YES
+	1450-72-2	CC(=O)c1cc(C)ccc1O	-5.3345	1	0.9554	0.0446	TP	0.0003	YES
-	501-52-0	OC(=O)CCc1ccccc1	-4.3219	1	0.9927	0.0073	TP	0.0003	YES
+	499-06-9	Cc1cc(C)cc(c1)C(=O)O	-6.3472	1	0.9181	0.0819	TP	0.0003	YES
-	611-01-8	Cc1ccc(C(=O)O)c(C)c1	-6.3472	1	0.9181	0.0819	TP	0.0003	YES
#	610-72-0	Cc1ccc(C)c(c1)C(=O)O	-6.3472	1	0.9181	0.0819	TP	0.0003	YES
#	632-46-2	Cc1cccc(C)c1C(=O)O	-5.3345	1	0.9554	0.0446	TP	0.0003	YES
#	7782-26-5	CC(C(=O)O)c1ccccc1	-5.3345	1	0.9554	0.0446	TP	0.0003	YES
#	619-64-7	CCc1ccc(cc1)C(=O)O	-5.3345	1	0.9554	0.0446	TP	0.0003	YES
*	622-47-9	Cc1ccc(CC(=O)O)cc1	-5.3345	1	0.9554	0.0446	TP	0.0003	YES
+	644-36-0	Cc1ccccc1CC(=O)O	-4.3219	1	0.9927	0.0073	TP	0.0003	YES
#	89-71-4	COC(=O)c1ccccc1C	-4.3219	1	0.9927	0.0073	TP	0.0003	YES
#	99-36-5	COC(=O)c1cccc(C)c1	-5.3345	1	0.9554	0.0446	TP	0.0003	YES
-	610-99-1	CCC(=O)c1ccccc1O	-4.3219	1	0.9927	0.0073	TP	0.0003	YES
*	613-69-4	CCOc1ccccc1C=O	-3.3092	1	1.0301	-0.0301	TP	0.0002	YES
*	621-36-3	Cc1cccc(CC(=O)O)c1	-5.3345	1	0.9554	0.0446	TP	0.0003	YES
#	22924-15-8	CCOc1cccc(C=O)c1	-4.3219	1	0.9927	0.0073	TP	0.0003	YES
+	138-89-6	CN(C)c1ccc(cc1)N=O	-10.0258	1	0.7824	0.2176	TP	0.0003	YES
*	122-80-5	CC(=O)Nc1ccc(N)cc1	-10.0258	1	0.7824	0.2176	TP	0.0003	YES
+	102-28-3	CC(=O)Nc1cccc(N)c1	-10.0258	1	0.7824	0.2176	TP	0.0003	YES
+	4314-66-3	CCNC(=O)c1cccnc1	-8.221	1	0.849	0.151	TP	0.0003	YES
#	6972-69-6	CN(C)C(=O)c1cccnc1	-9.2336	1	0.8116	0.1884	TP	0.0003	YES
-	136-95-8	Nc1nc2ccccc2s1	-14.9001	1	0.6027	0.3973	TP	0.0004	YES
+	536-60-7	CC(C)c1ccc(CO)cc1	-6.4379	1	0.9147	0.0853	TP	0.0002	YES
-	18031-40-8	CC(=C)C1CCC(=CC1)C=O	-9.8004	1	0.7907	0.2093	TP	0.0002	YES
-	3228-02-2	CC(C)c1ccc(O)cc1C	-6.4379	1	0.9147	0.0853	TP	0.0002	YES
#	3102-70-3	Cc1cc(C)c(N)c(C)c1N	-12.1418	1	0.7044	0.2956	TP	0.0002	YES
+	13925-06-9	CC(C)Cc1nccnc1C	-8.5322	1	0.8375	0.1625	TP	0.0003	YES
-	142-46-1	NC(=S)NNC(=S)N	-13.663	1	0.6483	0.3517	TP	0.0003	YES
#	5314-55-6	CC[Si](OC)(OC)OC	-0.9314	1	1.1177	-0.1177	TP	1.0001	No
-	768-32-1	C[Si](C)(C)c1ccccc1	-3.4239	1	1.0258	-0.0258	TP	1.0002	No
+	1191-43-1	SCCCCCCS	-4.4618	1	0.9876	0.0124	TP	0.0002	YES
-	629-19-6	CCCSSCCC	-4.4618	1	0.9876	0.0124	TP	0.0002	YES
-	4253-89-8	CC(C)SSC(C)C	-6.4871	1	0.9129	0.0871	TP	0.0002	YES
-	107-59-5	CC(C)(C)OC(=O)CCl	-6.6973	1	0.9051	0.0949	TP	0.0002	YES
#	590-02-3	CCCCOC(=O)CCl	-4.6721	1	0.9798	0.0202	TP	0.0002	YES
+	3153-36-4	CCOC(=O)CCCCl	-4.6721	1	0.9798	0.0202	TP	0.0002	YES
-	110-53-2	CCCCCBr	-1.5175	1	1.0961	-0.0961	TP	0.0001	YES
*	107-81-3	CCCC(C)Br	-2.5301	1	1.0588	-0.0588	TP	0.0001	YES
#	107-82-4	CC(C)CCBr	-2.5301	1	1.0588	-0.0588	TP	0.0001	YES
+	507-36-8	CCC(C)(C)Br	-3.5428	1	1.0215	-0.0215	TP	0.0001	YES
*	1809-10-5	CCC(Br)CC	-2.5301	1	1.0588	-0.0588	TP	0.0001	YES
*	2875-18-5	Fc1cc(F)c(F)nc1F	-1.5621	1	1.0945	-0.0945	TP	0.0007	YES
+	99-61-6	[O-][N+](=O)c1cccc(C=O)c1	-2.5664	1	1.0575	-0.0575	TP	0.0004	YES
#	555-16-8	[O-][N+](=O)c1ccc(C=O)cc1	-2.5664	1	1.0575	-0.0575	TP	0.0004	YES
+	552-89-6	[O-][N+](=O)c1ccccc1C=O	-1.5538	1	1.0948	-0.0948	TP	0.0004	YES
-	73-40-5	NC1=Nc2nc[nH]c2C(=O)N1	-18.8999	1	0.4552	0.5448	FN	0.0005	YES
-	3373-53-3	NC1=NC(=O)Nc2nc[nH]c12	-18.8999	1	0.4552	0.5448	FN	0.0005	YES
*	1197-55-3	Nc1ccc(CC(=O)O)cc1	-7.2572	1	0.8845	0.1155	TP	0.0003	YES
+	4389-50-8	Cc1cccc(N)c1C(=O)O	-7.2572	1	0.8845	0.1155	TP	0.0003	YES
-	2524-52-9	CCOC(=O)c1ccccn1	-5.4524	1	0.951	0.049	TP	0.0003	YES
+	3424-93-9	COc1ccc(cc1)C(=O)N	-7.2572	1	0.8845	0.1155	TP	0.0003	YES
+	619-45-4	COC(=O)c1ccc(N)cc1	-7.2572	1	0.8845	0.1155	TP	0.0003	YES
-	614-80-2	CC(=O)Nc1ccccc1O	-6.2446	1	0.9218	0.0782	TP	0.0003	YES
*	621-42-1	CC(=O)Nc1cccc(O)c1	-7.2572	1	0.8845	0.1155	TP	0.0003	YES
#	612-22-6	CCc1ccccc1[N+](=O)[O-]	-2.6571	1	1.0541	-0.0541	TP	0.0003	YES
#	134-20-3	COC(=O)c1ccccc1N	-6.2446	1	0.9218	0.0782	TP	0.0003	YES
+	119-68-6	CNc1ccccc1C(=O)O	-6.2446	1	0.9218	0.0782	TP	0.0003	YES
#	614-18-6	CCOC(=O)c1cccnc1	-5.4524	1	0.951	0.049	TP	0.0003	YES
*	17194-82-0	NC(=O)Cc1ccc(O)cc1	-7.2572	1	0.8845	0.1155	TP	0.0003	YES
+	4518-10-9	COC(=O)c1cccc(N)c1	-7.2572	1	0.8845	0.1155	TP	0.0003	YES
*	56-91-7	NCc1ccc(cc1)C(=O)O	-7.2572	1	0.8845	0.1155	TP	0.0003	YES
+	1570-45-2	CCOC(=O)c1ccncc1	-5.4524	1	0.951	0.049	TP	0.0003	YES
+	2486-70-6	Cc1cc(ccc1N)C(=O)O	-7.2572	1	0.8845	0.1155	TP	0.0003	YES
*	103-03-7	NC(=O)NNc1ccccc1	-10.9359	1	0.7489	0.2511	TP	0.0003	YES
-	5351-17-7	NNC(=O)c1ccc(N)cc1	-11.9485	1	0.7115	0.2885	TP	0.0003	YES
#	1904-58-1	NNC(=O)c1ccccc1N	-10.9359	1	0.7489	0.2511	TP	0.0003	YES
#	767-64-6	Nc1cccc2nsnc12	-16.0306	1	0.561	0.439	TP	0.0004	YES
+	31121-11-6	OCCCNc1ccccc1	-6.3353	1	0.9185	0.0815	TP	0.0002	YES
+	104-63-2	OCCNCc1ccccc1	-6.3353	1	0.9185	0.0815	TP	0.0002	YES
-	1703-46-4	CN(C)c1ccc(CO)cc1	-8.3606	1	0.8438	0.1562	TP	0.0002	YES
-	120-37-6	CCNc1cc(O)ccc1C	-7.3479	1	0.8812	0.1188	TP	0.0002	YES
*	93-90-3	CN(CCO)c1ccccc1	-7.3479	1	0.8812	0.1188	TP	0.0002	YES
+	140-53-4	Clc1ccc(CC#N)cc1	-5.334	1	0.9554	0.0446	TP	0.0003	YES
-	2856-63-5	Clc1ccccc1CC#N	-4.3214	1	0.9927	0.0073	TP	0.0003	YES
+	1529-41-5	Clc1cccc(CC#N)c1	-5.334	1	0.9554	0.0446	TP	0.0003	YES
-	5720-07-0	COc1ccc(cc1)B(O)O	-3.7179	1	1.015	-0.015	TP	1.0002	No
#	50-85-1	Cc1ccc(C(=O)O)c(O)c1	-5.5012	1	0.9492	0.0508	TP	0.0003	YES
*	586-30-1	Cc1ccc(cc1O)C(=O)O	-4.4886	1	0.9866	0.0134	TP	0.0003	YES
*	121-33-5	COc1cc(C=O)ccc1O	-3.476	1	1.0239	-0.0239	TP	0.0003	YES
*	156-38-7	OC(=O)Cc1ccc(O)cc1	-4.4886	1	0.9866	0.0134	TP	0.0003	YES
+	621-59-0	COc1ccc(C=O)cc1O	-3.476	1	1.0239	-0.0239	TP	0.0003	YES
+	19438-10-9	COC(=O)c1cccc(O)c1	-4.4886	1	0.9866	0.0134	TP	0.0003	YES
*	51863-60-6	CC(=O)c1cc(O)cc(O)c1	-5.5012	1	0.9492	0.0508	TP	0.0003	YES
*	122-59-8	OC(=O)COc1ccccc1	-3.476	1	1.0239	-0.0239	TP	0.0003	YES
#	119-36-8	COC(=O)c1ccccc1O	-3.476	1	1.0239	-0.0239	TP	0.0003	YES
#	100-09-4	COc1ccc(cc1)C(=O)O	-4.4886	1	0.9866	0.0134	TP	0.0003	YES
#	586-38-9	COc1cccc(c1)C(=O)O	-4.4886	1	0.9866	0.0134	TP	0.0003	YES
#	579-75-9	COc1ccccc1C(=O)O	-3.476	1	1.0239	-0.0239	TP	0.0003	YES
*	1197-09-7	CC(=O)c1ccc(O)c(O)c1	-5.5012	1	0.9492	0.0508	TP	0.0003	YES
#	603-80-5	Cc1c(O)cccc1C(=O)O	-4.4886	1	0.9866	0.0134	TP	0.0003	YES
-	578-39-2	Cc1cc(O)ccc1C(=O)O	-4.4886	1	0.9866	0.0134	TP	0.0003	YES
+	499-76-3	Cc1cc(ccc1O)C(=O)O	-4.4886	1	0.9866	0.0134	TP	0.0003	YES
#	89-56-5	Cc1ccc(O)c(c1)C(=O)O	-5.5012	1	0.9492	0.0508	TP	0.0003	YES
+	611-71-2	OC(C(=O)O)c1ccccc1	-4.4886	1	0.9866	0.0134	TP	0.0003	YES
*	102-29-4	CC(=O)Oc1cccc(O)c1	-4.4886	1	0.9866	0.0134	TP	0.0003	YES
*	614-75-5	OC(=O)Cc1ccccc1O	-3.476	1	1.0239	-0.0239	TP	0.0003	YES
+	621-37-4	OC(=O)Cc1cccc(O)c1	-4.4886	1	0.9866	0.0134	TP	0.0003	YES
#	672-13-9	COc1ccc(O)c(C=O)c1	-4.4886	1	0.9866	0.0134	TP	0.0003	YES
*	701-82-6	NC(=O)Nc1cccc(O)c1	-9.1799	1	0.8136	0.1864	TP	0.0003	YES
-	619-67-0	NNc1ccc(cc1)C(=O)O	-9.1799	1	0.8136	0.1864	TP	0.0003	YES
+	535-87-5	Nc1cc(N)cc(c1)C(=O)O	-10.1925	1	0.7763	0.2237	TP	0.0003	YES
-	5351-23-5	NNC(=O)c1ccc(O)cc1	-9.1799	1	0.8136	0.1864	TP	0.0003	YES
*	3569-99-1	OCNC(=O)c1cccnc1	-7.3751	1	0.8801	0.1199	TP	0.0003	YES
*	99-55-8	Cc1ccc(cc1N)[N+](=O)[O-]	-5.5925	1	0.9459	0.0541	TP	0.0003	YES
+	603-83-8	Cc1c(N)cccc1[N+](=O)[O-]	-5.5925	1	0.9459	0.0541	TP	0.0003	YES
+	99-52-5	Cc1cc(ccc1N)[N+](=O)[O-]	-5.5925	1	0.9459	0.0541	TP	0.0003	YES
*	119-32-4	Cc1ccc(N)cc1[N+](=O)[O-]	-5.5925	1	0.9459	0.0541	TP	0.0003	YES
+	570-24-1	Cc1cccc(c1N)[N+](=O)[O-]	-5.5925	1	0.9459	0.0541	TP	0.0003	YES
*	936-02-7	NNC(=O)c1ccccc1O	-8.1673	1	0.8509	0.1491	TP	0.0003	YES
*	16135-36-7	COC(=O)c1cnccc1N	-7.3751	1	0.8801	0.1199	TP	0.0003	YES
-	611-05-2	Cc1cc(N)ccc1[N+](=O)[O-]	-5.5925	1	0.9459	0.0541	TP	0.0003	YES
*	619-05-6	Nc1ccc(cc1N)C(=O)O	-9.1799	1	0.8136	0.1864	TP	0.0003	YES
+	456-03-1	CCC(=O)c1ccc(F)cc1	-4.6	1	0.9825	0.0175	TP	0.0004	YES
-	18979-50-5	CCCOc1ccc(O)cc1	-4.5793	1	0.9832	0.0168	TP	0.0002	YES
*	56718-71-9	COCCc1ccc(O)cc1	-4.5793	1	0.9832	0.0168	TP	0.0002	YES
-	494-99-5	COc1ccc(C)cc1OC	-4.5793	1	0.9832	0.0168	TP	0.0002	YES
#	2785-89-9	CCc1ccc(O)c(OC)c1	-5.592	1	0.9459	0.0541	TP	0.0002	YES
+	1125-21-9	CC1=CC(=O)CC(C)(C)C1=O	-9.9671	1	0.7846	0.2154	TP	0.0003	YES
+	1125-88-8	COC(OC)c1ccccc1	-4.5793	1	0.9832	0.0168	TP	0.0002	YES
-	208-96-8	C1=Cc2cccc3cccc1c23	-13.5442	1	0.6527	0.3473	TP	0.0004	YES
-	94089-22-2	CC(C)Oc1nccnc1C	-7.6863	1	0.8687	0.1313	TP	0.0003	YES
+	464-48-2	CC1(C)C2CCC1(C)C(=O)C2	-17.2166	1	0.5173	0.4827	TP	0.0002	YES
#	25152-84-5	CCCCCC=CC=CC=O	-4.2159	1	0.9966	0.0034	TP	0.0002	YES
*	1125-12-8	CC(C)C12CC1C(C)C(=O)C2	-17.2166	1	0.5173	0.4827	TP	0.0002	YES
-	5922-60-1	Nc1ccc(Cl)cc1C#N	-7.2567	1	0.8845	0.1155	TP	0.0003	YES
#	4887-82-5	Clc1ccc2[nH]cnc2c1	-11.0284	1	0.7454	0.2546	TP	0.0005	YES
-	20925-27-3	Nc1ccc(C#N)c(Cl)c1	-8.2693	1	0.8472	0.1528	TP	0.0003	YES
#	38487-86-4	Nc1cc(Cl)ccc1C#N	-7.2567	1	0.8845	0.1155	TP	0.0003	YES
-	621-62-5	CCOC(CCl)OCC	-4.9295	1	0.9703	0.0297	TP	0.0002	YES
*	592-55-2	CCOCCBr	-0.6716	1	1.1273	-0.1273	TP	0.0001	YES
-	119-33-5	Cc1ccc(O)c(c1)[N+](=O)[O-]	-3.8365	1	1.0106	-0.0106	TP	0.0004	YES
*	619-73-8	OCc1ccc(cc1)[N+](=O)[O-]	-2.8238	1	1.048	-0.048	TP	0.0004	YES
*	700-38-9	Cc1ccc(c(O)c1)[N+](=O)[O-]	-3.8365	1	1.0106	-0.0106	TP	0.0004	YES
+	89-57-6	Nc1ccc(O)c(c1)C(=O)O	-7.4239	1	0.8783	0.1217	TP	0.0003	YES
-	2581-34-2	Cc1cc(O)ccc1[N+](=O)[O-]	-2.8238	1	1.048	-0.048	TP	0.0004	YES
+	2042-14-0	Cc1ccc(O)cc1[N+](=O)[O-]	-2.8238	1	1.048	-0.048	TP	0.0004	YES
+	5428-54-6	Cc1ccc(cc1O)[N+](=O)[O-]	-2.8238	1	1.048	-0.048	TP	0.0004	YES
+	89-73-6	ONC(=O)c1ccccc1O	-5.3986	1	0.953	0.047	TP	0.0003	YES
+	4920-77-8	Cc1cccc(O)c1[N+](=O)[O-]	-2.8238	1	1.048	-0.048	TP	0.0004	YES
#	5460-31-1	Cc1c(O)cccc1[N+](=O)[O-]	-2.8238	1	1.048	-0.048	TP	0.0004	YES
#	548-93-6	Nc1c(O)cccc1C(=O)O	-6.4113	1	0.9157	0.0843	TP	0.0003	YES
#	99-53-6	Cc1cc(ccc1O)[N+](=O)[O-]	-2.8238	1	1.048	-0.048	TP	0.0004	YES
+	2374-03-0	Nc1ccc(cc1O)C(=O)O	-6.4113	1	0.9157	0.0843	TP	0.0003	YES
#	16298-03-6	COC(=O)c1nccnc1N	-8.5056	1	0.8385	0.1615	TP	0.0003	YES
*	100-16-3	NNc1ccc(cc1)[N+](=O)[O-]	-7.5151	1	0.875	0.125	TP	0.0004	YES
+	5307-14-2	Nc1ccc(N)c(c1)[N+](=O)[O-]	-8.5278	1	0.8376	0.1624	TP	0.0004	YES
-	99-56-9	Nc1ccc(cc1N)[N+](=O)[O-]	-7.5151	1	0.875	0.125	TP	0.0004	YES
+	5131-58-8	Nc1ccc(c(N)c1)[N+](=O)[O-]	-8.5278	1	0.8376	0.1624	TP	0.0004	YES
+	3034-19-3	NNc1ccccc1[N+](=O)[O-]	-6.5025	1	0.9123	0.0877	TP	0.0003	YES
#	399-31-5	CC(=O)Nc1ccccc1F	-5.51	1	0.9489	0.0511	TP	0.0004	YES
+	351-28-0	CC(=O)Nc1cccc(F)c1	-6.5227	1	0.9116	0.0884	TP	0.0004	YES
+	351-83-7	CC(=O)Nc1ccc(F)cc1	-6.5227	1	0.9116	0.0884	TP	0.0004	YES
#	2735-04-8	COc1ccc(N)c(OC)c1	-7.5147	1	0.875	0.125	TP	0.0002	YES
*	102-56-7	COc1ccc(OC)c(N)c1	-7.5147	1	0.875	0.125	TP	0.0002	YES
#	10272-07-8	COc1cc(N)cc(OC)c1	-7.5147	1	0.875	0.125	TP	0.0002	YES
*	86-53-3	N#Cc1cccc2ccccc12	-7.679	1	0.8689	0.1311	TP	0.0003	YES
*	1975-78-6	CCCCCCCCCC#N	-4.592	1	0.9828	0.0172	TP	0.0001	YES
*	615-18-9	Clc1oc2ccccc2n1	-9.791	1	0.7911	0.2089	TP	0.0005	YES
+	367-57-7	CC(=O)CC(=O)C(F)(F)F	-2.4062	1	1.0634	-0.0634	TP	0.0006	YES
-	407-47-6	FC(F)(F)COC(=O)C=C	-1.3935	1	1.1007	-0.1007	TP	0.0005	YES
-	89-86-1	OC(=O)c1ccc(O)cc1O	-3.6427	1	1.0178	-0.0178	TP	0.0003	YES
#	487-70-7	Oc1cc(O)c(C=O)c(O)c1	-4.6553	1	0.9804	0.0196	TP	0.0003	YES
*	2144-08-3	Oc1ccc(C=O)c(O)c1O	-3.6427	1	1.0178	-0.0178	TP	0.0003	YES
#	13677-79-7	Oc1cc(C=O)cc(O)c1O	-3.6427	1	1.0178	-0.0178	TP	0.0003	YES
*	99-50-3	OC(=O)c1ccc(O)c(O)c1	-4.6553	1	0.9804	0.0196	TP	0.0003	YES
-	303-07-1	OC(=O)c1c(O)cccc1O	-3.6427	1	1.0178	-0.0178	TP	0.0003	YES
*	99-10-5	OC(=O)c1cc(O)cc(O)c1	-4.6553	1	0.9804	0.0196	TP	0.0003	YES
+	490-79-9	OC(=O)c1cc(O)ccc1O	-3.6427	1	1.0178	-0.0178	TP	0.0003	YES
#	303-38-8	OC(=O)c1cccc(O)c1O	-3.6427	1	1.0178	-0.0178	TP	0.0003	YES
+	121-88-0	Nc1ccc(cc1O)[N+](=O)[O-]	-4.7465	1	0.9771	0.0229	TP	0.0004	YES
#	5446-92-4	COc1ccc(cn1)[N+](=O)[O-]	-3.9544	1	1.0063	-0.0063	TP	0.0004	YES
-	99-57-0	Nc1cc(ccc1O)[N+](=O)[O-]	-4.7465	1	0.9771	0.0229	TP	0.0004	YES
*	603-85-0	Nc1c(O)cccc1[N+](=O)[O-]	-4.7465	1	0.9771	0.0229	TP	0.0004	YES
#	610-81-1	Nc1ccc(O)cc1[N+](=O)[O-]	-4.7465	1	0.9771	0.0229	TP	0.0004	YES
+	51037-30-0	Cc1cnc(c[n+]1[O-])C(=O)O	-4.4342	1	0.9886	0.0114	TP	1.0003	No
#	394-32-1	CC(=O)c1cc(F)ccc1O	-3.7541	1	1.0137	-0.0137	TP	0.0004	YES
*	403-33-8	COC(=O)c1ccc(F)cc1	-3.7541	1	1.0137	-0.0137	TP	0.0004	YES
#	405-50-5	OC(=O)Cc1ccc(F)cc1	-3.7541	1	1.0137	-0.0137	TP	0.0004	YES
*	331-25-9	OC(=O)Cc1cccc(F)c1	-3.7541	1	1.0137	-0.0137	TP	0.0004	YES
*	451-82-1	OC(=O)Cc1ccccc1F	-2.7414	1	1.051	-0.051	TP	0.0004	YES
-	500-99-2	COc1cc(O)cc(OC)c1	-4.746	1	0.9771	0.0229	TP	0.0003	YES
-	10597-60-1	OCCc1ccc(O)c(O)c1	-4.746	1	0.9771	0.0229	TP	0.0003	YES
#	91-10-1	COc1cccc(OC)c1O	-3.7334	1	1.0144	-0.0144	TP	0.0002	YES
*	498-00-0	COc1cc(CO)ccc1O	-3.7334	1	1.0144	-0.0144	TP	0.0002	YES
-	4383-06-6	COc1ccc(CO)cc1O	-3.7334	1	1.0144	-0.0144	TP	0.0002	YES
+	4383-05-5	COc1cccc(CO)c1O	-3.7334	1	1.0144	-0.0144	TP	0.0002	YES
*	110-26-9	C=CC(=O)NCNC(=O)C=C	-8.9832	1	0.8209	0.1791	TP	0.0003	YES
#	2700-22-3	N#CC(=Cc1ccccc1)C#N	-4.0598	1	1.0024	-0.0024	TP	0.0003	YES
-	1074-36-8	OC(=O)c1ccc(S)cc1	-4.9136	1	0.9709	0.0291	TP	0.0003	YES
-	4869-59-4	OC(=O)c1cccc(S)c1	-4.9136	1	0.9709	0.0291	TP	0.0003	YES
#	147-93-3	OC(=O)c1ccccc1S	-3.9009	1	1.0082	-0.0082	TP	0.0003	YES
+	3066-71-5	C=CC(=O)OC1CCCCC1	-8.1992	1	0.8498	0.1502	TP	0.0002	YES
-	92-52-4	c1ccc(cc1)c2ccccc2	-8.5555	1	0.8366	0.1634	TP	0.0003	YES
*	3120-74-9	CSc1ccc(O)cc1C	-5.0043	1	0.9676	0.0324	TP	0.0003	YES
+	51721-39-2	CCCCCCC#CCCO	-1.8234	1	1.0849	-0.0849	TP	0.0001	YES
*	78-70-6	CC(=CCCC(C)(O)C=C)C	-7.5112	1	0.8751	0.1249	TP	0.0002	YES
*	562-74-3	CC(C)C1(O)CCC(=CC1)C	-11.3279	1	0.7344	0.2656	TP	0.0002	YES
-	825-51-4	OC1CCC2CCCCC2C1	-14.4362	1	0.6198	0.3802	TP	0.0001	YES
-	124-76-5	CC1(C)C2CCC1(C)C(O)C2	-17.4741	1	0.5078	0.4922	TP	0.0002	YES
+	3913-81-3	CCCCCCCC=CC=O	-4.4733	1	0.9871	0.0129	TP	0.0001	YES
#	106-24-1	CC(=CCCC(=CCO)C)C	-6.4986	1	0.9125	0.0875	TP	0.0002	YES
*	7786-67-6	CC1CCC(C(O)C1)C(=C)C	-11.3279	1	0.7344	0.2656	TP	0.0002	YES
*	1892-29-1	OCCSSCCO	-2.77	1	1.0499	-0.0499	TP	0.0002	YES
-	16096-97-2	OC(CS)C(O)CS	-4.7953	1	0.9753	0.0247	TP	0.0002	YES
+	821-95-4	CCCCCCCCCC=C	-5.5767	1	0.9465	0.0535	TP	0.0001	YES
+	99-91-2	CC(=O)c1ccc(Cl)cc1	-6.4854	1	0.913	0.087	TP	0.0003	YES
#	99-02-5	CC(=O)c1cccc(Cl)c1	-6.4854	1	0.913	0.087	TP	0.0003	YES
#	2142-68-9	CC(=O)c1ccccc1Cl	-5.4728	1	0.9503	0.0497	TP	0.0003	YES
-	104-52-9	ClCCCc1ccccc1	-5.5635	1	0.9469	0.0531	TP	0.0002	YES
-	1667-04-5	Cc1cc(C)c(Cl)c(C)c1	-8.6014	1	0.8349	0.1651	TP	0.0003	YES
#	2163-00-0	ClCCCCCCCl	-5.9137	1	0.934	0.066	TP	0.0002	YES
+	3316-09-4	Oc1ccc(cc1O)[N+](=O)[O-]	-1.9779	1	1.0792	-0.0792	TP	0.0004	YES
+	601-89-8	Oc1cccc(O)c1[N+](=O)[O-]	-1.9779	1	1.0792	-0.0792	TP	0.0004	YES
*	99-11-6	OC(=O)C1=CC(=O)NC(=C1)O	-9.9405	1	0.7856	0.2144	TP	0.0003	YES
#	446-10-6	Cc1ccc(F)cc1[N+](=O)[O-]	-2.0893	1	1.075	-0.075	TP	0.0005	YES
-	455-87-8	Nc1ccc(cc1F)C(=O)O	-5.6767	1	0.9428	0.0572	TP	0.0004	YES
#	446-34-4	Cc1ccc(c(F)c1)[N+](=O)[O-]	-3.1019	1	1.0377	-0.0377	TP	0.0005	YES
#	6994-25-8	CCOC(=O)c1c[nH]nc1N	-8.5773	1	0.8358	0.1642	TP	0.0004	YES
-	1849-36-1	[O-][N+](=O)c1ccc(S)cc1	-3.2488	1	1.0323	-0.0323	TP	0.0004	YES
+	38521-46-9	OC(=O)C1=CC=CNC1=S	-9.1861	1	0.8134	0.1866	TP	0.0003	YES
-	1888-91-1	CC(=O)N1CCCCCC1=O	-10.1219	1	0.7789	0.2211	TP	0.0002	YES
#	1008-89-5	c1ccc(cc1)c2ccccn2	-9.686	1	0.7949	0.2051	TP	0.0004	YES
*	939-23-1	c1ccc(cc1)c2ccncc2	-9.686	1	0.7949	0.2051	TP	0.0004	YES
-	1008-88-4	c1ccc(cc1)c2cccnc2	-9.686	1	0.7949	0.2051	TP	0.0004	YES
-	826-36-8	CC1(C)CC(=O)CC(C)(C)N1	-14.2632	1	0.6262	0.3738	TP	0.0002	YES
#	609-66-5	NC(=O)c1ccccc1Cl	-7.3955	1	0.8794	0.1206	TP	0.0003	YES
#	156-41-2	NCCc1ccc(Cl)cc1	-8.4988	1	0.8387	0.1613	TP	0.0003	YES
#	75-03-6	CCI	-2.1637	1	1.0723	-0.0723	TP	0.0001	YES
-	3238-40-2	OC(=O)c1oc(cc1)C(=O)O	-4.3627	1	0.9912	0.0088	TP	0.0005	YES
*	50887-69-9	OC(=O)C1=CC(=O)NC(=O)N1	-11.8632	1	0.7147	0.2853	TP	0.0003	YES
#	570-22-9	OC(=O)c1nc[nH]c1C(=O)O	-5.7179	1	0.9413	0.0587	TP	0.0005	YES
-	364-76-1	Nc1ccc(F)c(c1)[N+](=O)[O-]	-5.0246	1	0.9668	0.0332	TP	0.0005	YES
#	364-78-3	Nc1ccc(F)cc1[N+](=O)[O-]	-4.012	1	1.0042	-0.0042	TP	0.0005	YES
+	4565-31-5	OC(=O)c1ccc(C=O)s1	-7.6873	1	0.8686	0.1314	TP	0.0004	YES
*	66-77-3	O=Cc1cccc2ccccc12	-7.8178	1	0.8638	0.1362	TP	0.0003	YES
#	66-99-9	O=Cc1ccc2ccccc2c1	-7.8178	1	0.8638	0.1362	TP	0.0003	YES
-	366-18-7	c1ccc(nc1)c2ccccn2	-10.8165	1	0.7533	0.2467	TP	0.0004	YES
#	581-47-5	c1ccc(nc1)c2ccncc2	-10.8165	1	0.7533	0.2467	TP	0.0004	YES
-	626-22-2	N#CCc1cccc(CC#N)c1	-4.3173	1	0.9929	0.0071	TP	0.0002	YES
*	2499-95-8	CCCCCCOC(=O)C=C	-4.64	1	0.981	0.019	TP	0.0002	YES
-	701-97-3	OC(=O)CCC1CCCCC1	-8.4567	1	0.8403	0.1597	TP	0.0002	YES
#	571-61-9	Cc1cccc2c(C)cccc12	-9.9338	1	0.7858	0.2142	TP	0.0003	YES
+	3845-76-9	CN(C)CCCNC(=O)C=C	-10.344	1	0.7707	0.2293	TP	0.0002	YES
+	2216-51-5	CC(C)C1CCC(C)CC1O	-10.5727	1	0.7622	0.2378	TP	0.0001	YES
+	112-31-2	CCCCCCCCCC=O	-4.7308	1	0.9777	0.0223	TP	0.0001	YES
#	106-22-9	CC(CCO)CCC=C(C)C	-6.756	1	0.903	0.097	TP	0.0001	YES
+	2404-44-6	CCCCCCCCC1CO1	-8.5474	1	0.8369	0.1631	TP	0.0001	YES
*	13019-22-2	OCCCCCCCCC=C	-4.7308	1	0.9777	0.0223	TP	0.0001	YES
-	1120-21-4	CCCCCCCCCCC	-5.8341	1	0.937	0.063	TP	0.0001	YES
*	1679-18-1	OB(O)c1ccc(Cl)cc1	-4.8688	1	0.9726	0.0274	TP	1.0003	No
+	635-93-8	Oc1ccc(Cl)cc1C=O	-4.6268	1	0.9815	0.0185	TP	0.0003	YES
#	2420-16-8	Oc1ccc(C=O)cc1Cl	-4.6268	1	0.9815	0.0185	TP	0.0003	YES
+	118-91-2	OC(=O)c1ccccc1Cl	-4.6268	1	0.9815	0.0185	TP	0.0003	YES
#	74-11-3	OC(=O)c1ccc(Cl)cc1	-5.6395	1	0.9441	0.0559	TP	0.0003	YES
+	535-80-8	OC(=O)c1cccc(Cl)c1	-5.6395	1	0.9441	0.0559	TP	0.0003	YES
*	622-86-6	ClCCOc1ccccc1	-4.7176	1	0.9781	0.0219	TP	0.0003	YES
-	1875-88-3	OCCc1ccc(Cl)cc1	-5.7302	1	0.9408	0.0592	TP	0.0003	YES
-	14143-32-9	CCc1cc(O)ccc1Cl	-5.7302	1	0.9408	0.0592	TP	0.0003	YES
*	108-86-1	Brc1ccccc1	-1.4723	1	1.0978	-0.0978	TP	0.0002	YES
#	394-33-2	Oc1ccc(F)cc1[N+](=O)[O-]	-1.2434	1	1.1062	-0.1062	TP	0.0005	YES
+	394-41-2	Oc1ccc(c(F)c1)[N+](=O)[O-]	-2.256	1	1.0689	-0.0689	TP	0.0005	YES
*	403-19-0	Oc1ccc(cc1F)[N+](=O)[O-]	-1.2434	1	1.1062	-0.1062	TP	0.0005	YES
*	446-36-6	Oc1cc(F)ccc1[N+](=O)[O-]	-1.2434	1	1.1062	-0.1062	TP	0.0005	YES
#	38707-70-9	O=Cc1cccc2cccnc12	-8.9483	1	0.8221	0.1779	TP	0.0004	YES
*	5470-96-2	O=Cc1ccc2ccccc2n1	-8.9483	1	0.8221	0.1779	TP	0.0004	YES
*	4363-93-3	O=Cc1ccnc2ccccc12	-8.9483	1	0.8221	0.1779	TP	0.0004	YES
*	22288-78-4	COC(=O)c1sccc1N	-9.7007	1	0.7944	0.2056	TP	0.0004	YES
+	1197-18-8	NCC1CCC(CC1)C(=O)O	-11.392	1	0.732	0.268	TP	0.0002	YES
*	877-43-0	Cc1ccc2nc(C)ccc2c1	-11.0643	1	0.7441	0.2559	TP	0.0003	YES
+	1198-37-4	Cc1cc(C)c2ccccc2n1	-11.0643	1	0.7441	0.2559	TP	0.0003	YES
-	5326-23-8	OC(=O)c1ccc(Cl)nc1	-6.77	1	0.9025	0.0975	TP	0.0004	YES
*	2942-59-8	OC(=O)c1cccnc1Cl	-5.7574	1	0.9398	0.0602	TP	0.0004	YES
+	4684-94-0	OC(=O)c1cccc(Cl)n1	-6.77	1	0.9025	0.0975	TP	0.0004	YES
+	95-03-4	COc1ccc(Cl)cc1N	-7.6529	1	0.8699	0.1301	TP	0.0003	YES
+	109-04-6	Brc1ccccn1	-2.6028	1	1.0561	-0.0561	TP	0.0003	YES
+	626-55-1	Brc1cccnc1	-2.6028	1	1.0561	-0.0561	TP	0.0003	YES
*	385-00-2	OC(=O)c1c(F)cccc1F	-2.1736	1	1.0719	-0.0719	TP	0.0005	YES
-	1583-58-0	OC(=O)c1ccc(F)cc1F	-2.1736	1	1.0719	-0.0719	TP	0.0005	YES
+	455-40-3	OC(=O)c1cc(F)cc(F)c1	-3.1862	1	1.0346	-0.0346	TP	0.0005	YES
+	455-86-7	OC(=O)c1ccc(F)c(F)c1	-3.1862	1	1.0346	-0.0346	TP	0.0005	YES
+	2991-28-8	OC(=O)c1cc(F)ccc1F	-2.1736	1	1.0719	-0.0719	TP	0.0005	YES
+	4519-39-5	OC(=O)c1cccc(F)c1F	-2.1736	1	1.0719	-0.0719	TP	0.0005	YES
*	79-91-4	CC1(C)OC(=O)CC1C(=O)O	-8.5327	1	0.8375	0.1625	TP	0.0003	YES
#	130-15-4	O=C1C=CC(=O)c2ccccc12	-10.2261	1	0.775	0.225	TP	0.0004	YES
#	524-42-5	O=C1C=Cc2ccccc2C1=O	-9.2135	1	0.8124	0.1876	TP	0.0003	YES
-	116-25-6	CC1(C)N(CO)C(=O)NC1=O	-13.224	1	0.6645	0.3355	TP	0.0003	YES
#	2370-63-0	CCOCCOC(=O)C(=C)C	-4.8067	1	0.9748	0.0252	TP	0.0002	YES
*	55107-14-7	COC(=O)CC(=O)C(C)(C)C	-6.832	1	0.9002	0.0998	TP	0.0002	YES
-	13562-76-0	CCC(C)OC(=O)CC(=O)C	-5.8194	1	0.9375	0.0625	TP	0.0002	YES
#	764-99-8	C=COCCOCCOC=C	-2.7815	1	1.0495	-0.0495	TP	0.0002	YES
-	120-43-4	CCOC(=O)N1CCNCC1	-12.3021	1	0.6985	0.3015	TP	0.0002	YES
-	4238-71-5	C(c1ccccc1)n2ccnc2	-11.5057	1	0.7278	0.2722	TP	0.0004	YES
*	1128-54-7	Cc1ccn(n1)c2ccccc2	-11.5057	1	0.7278	0.2722	TP	0.0004	YES
#	2243-62-1	Nc1cccc2c(N)cccc12	-13.7791	1	0.644	0.356	TP	0.0003	YES
#	479-27-6	Nc1cccc2cccc(N)c12	-13.7791	1	0.644	0.356	TP	0.0003	YES
-	2379-55-7	Cc1nc2ccccc2nc1C	-11.1822	1	0.7398	0.2602	TP	0.0003	YES
#	771-97-1	Nc1cc2ccccc2cc1N	-12.7665	1	0.6814	0.3186	TP	0.0003	YES
-	6628-04-2	Cc1cc(N)c2ccccc2n1	-12.987	1	0.6732	0.3268	TP	0.0003	YES
+	106-27-4	CCCC(=O)OCCC(C)C	-5.9101	1	0.9342	0.0658	TP	0.0002	YES
-	3302-10-1	CC(CC(=O)O)CC(C)(C)C	-7.9354	1	0.8595	0.1405	TP	0.0002	YES
-	540-18-1	CCCCCOC(=O)CCC	-4.8975	1	0.9715	0.0285	TP	0.0001	YES
*	591-68-4	CCCCOC(=O)CCCC	-4.8975	1	0.9715	0.0285	TP	0.0001	YES
-	6304-39-8	CCCCCCCC(=O)NN	-9.5888	1	0.7985	0.2015	TP	0.0001	YES
*	78-69-3	CCC(C)(O)CCCC(C)C	-8.0261	1	0.8561	0.1439	TP	0.0001	YES
-	112-30-1	CCCCCCCCCCO	-4.9882	1	0.9682	0.0318	TP	0.0001	YES
*	106-21-8	CC(C)CCCC(C)CCO	-7.0135	1	0.8935	0.1065	TP	0.0001	YES
#	140-80-7	CCN(CC)CCCC(C)N	-11.7048	1	0.7205	0.2795	TP	0.0001	YES
*	5470-18-8	[O-][N+](=O)c1cccnc1Cl	-4.0926	1	1.0012	-0.0012	TP	0.0004	YES
#	387-45-1	Fc1cccc(Cl)c1C=O	-3.8923	1	1.0086	-0.0086	TP	0.0004	YES
*	16766-30-6	COc1cc(Cl)ccc1O	-4.8843	1	0.972	0.028	TP	0.0003	YES
*	123-09-1	CSc1ccc(Cl)cc1	-6.1552	1	0.9251	0.0749	TP	0.0003	YES
-	6258-66-8	SCc1ccc(Cl)cc1	-6.1552	1	0.9251	0.0749	TP	0.0003	YES
+	4595-59-9	Brc1cncnc1	-3.7333	1	1.0144	-0.0144	TP	0.0003	YES
+	56423-63-3	Brc1cnccn1	-3.7333	1	1.0144	-0.0144	TP	0.0003	YES
#	446-35-5	[O-][N+](=O)c1ccc(F)cc1F	-0.5088	1	1.1333	-0.1333	TP	0.0006	YES
-	364-74-9	[O-][N+](=O)c1cc(F)ccc1F	-0.5088	1	1.1333	-0.1333	TP	0.0006	YES
+	2265-94-3	[O-][N+](=O)c1cc(F)cc(F)c1	-1.5215	1	1.096	-0.096	TP	0.0006	YES
+	82104-74-3	O=C1OCc2cc(ccc12)C#N	-9.4989	1	0.8018	0.1982	TP	0.0003	YES
-	5263-87-6	COc1ccc2ncccc2c1	-9.2057	1	0.8126	0.1874	TP	0.0003	YES
-	826-81-3	Cc1ccc2cccc(O)c2n1	-10.2184	1	0.7753	0.2247	TP	0.0003	YES
#	607-66-9	CC1=CC(=O)Nc2ccccc12	-13.2522	1	0.6634	0.3366	TP	0.0003	YES
#	613-21-8	Cc1ccc2cc(O)ccc2n1	-10.2184	1	0.7753	0.2247	TP	0.0003	YES
-	5417-63-0	Nc1cc2ccccc2cc1O	-9.9979	1	0.7834	0.2166	TP	0.0003	YES
#	83-55-6	Nc1cccc2c(O)cccc12	-11.0105	1	0.7461	0.2539	TP	0.0003	YES
-	23894-12-4	Nc1ccc2c(O)cccc2c1	-11.0105	1	0.7461	0.2539	TP	0.0003	YES
-	86-97-5	Nc1cccc2cc(O)ccc12	-11.0105	1	0.7461	0.2539	TP	0.0003	YES
*	118-46-7	Nc1cccc2ccc(O)cc12	-11.0105	1	0.7461	0.2539	TP	0.0003	YES
-	15793-77-8	NNc1ccc2ccccc2n1	-13.897	1	0.6397	0.3603	TP	0.0003	YES
-	1640-39-7	CC1=Nc2ccccc2C1(C)C	-14.3555	1	0.6228	0.3772	TP	0.0003	YES
*	4733-50-0	Oc1ccc(O)c(C#N)c1C#N	-3.638	1	1.0179	-0.0179	TP	0.0003	YES
-	123-61-5	O=C=Nc1cccc(c1)N=C=O	-7.9253	1	0.8599	0.1401	TP	0.0004	YES
#	4839-46-7	CC(C)(CC(=O)O)CC(=O)O	-5.9861	1	0.9314	0.0686	TP	0.0003	YES
*	111-16-0	OC(=O)CCCCCC(=O)O	-3.9608	1	1.006	-0.006	TP	0.0002	YES
#	623-84-7	CC(COC(=O)C)OC(=O)C	-4.9735	1	0.9687	0.0313	TP	0.0002	YES
*	681-57-2	CC(C)(CCC(=O)O)C(=O)O	-5.9861	1	0.9314	0.0686	TP	0.0003	YES
+	534-59-8	CCCCC(C(=O)O)C(=O)O	-4.9735	1	0.9687	0.0313	TP	0.0002	YES
#	627-91-8	COC(=O)CCCCC(=O)O	-3.9608	1	1.006	-0.006	TP	0.0002	YES
*	3058-01-3	CC(CCC(=O)O)CC(=O)O	-4.9735	1	0.9687	0.0313	TP	0.0002	YES
*	575-44-0	Oc1ccc2c(O)cccc2c1	-8.2419	1	0.8482	0.1518	TP	0.0003	YES
#	582-17-2	Oc1ccc2ccc(O)cc2c1	-8.2419	1	0.8482	0.1518	TP	0.0003	YES
*	132-86-5	Oc1cc(O)c2ccccc2c1	-8.2419	1	0.8482	0.1518	TP	0.0003	YES
+	92-44-4	Oc1cc2ccccc2cc1O	-7.2293	1	0.8855	0.1145	TP	0.0003	YES
*	83-56-7	Oc1cccc2c(O)cccc12	-8.2419	1	0.8482	0.1518	TP	0.0003	YES
+	575-38-2	Oc1ccc2cccc(O)c2c1	-8.2419	1	0.8482	0.1518	TP	0.0003	YES
+	581-43-1	Oc1ccc2cc(O)ccc2c1	-8.2419	1	0.8482	0.1518	TP	0.0003	YES
*	4891-38-7	COC(=O)C#Cc1ccccc1	-1.6874	1	1.0899	-0.0899	TP	0.0003	YES
#	1596-84-5	CN(C)NC(=O)CCC(=O)O	-9.6648	1	0.7957	0.2043	TP	0.0002	YES
+	621-03-4	O=C(CC#N)Nc1ccccc1	-6.3787	1	0.9169	0.0831	TP	0.0003	YES
#	617-73-2	CCCCCCC(O)C(=O)O	-5.0642	1	0.9654	0.0346	TP	0.0002	YES
*	61-54-1	NCCc1c[nH]c2ccccc12	-12.046	1	0.7079	0.2921	TP	0.0004	YES
*	91-60-1	Sc1ccc2ccccc2c1	-8.5002	1	0.8387	0.1613	TP	0.0003	YES
+	105-81-7	OCCNC(=NCC=C)S	-8.9104	1	0.8235	0.1765	TP	0.0002	YES
+	1746-23-2	CC(C)(C)c1ccc(C=C)cc1	-8.5694	1	0.8361	0.1639	TP	0.0003	YES
*	827-52-1	C1CCC(CC1)c2ccccc2	-12.6903	1	0.6842	0.3158	TP	0.0002	YES
#	5507-44-8	CCO[Si](C)(OCC)C=C	-2.0502	1	1.0765	-0.0765	TP	1.0001	No
*	25360-10-5	CCCCCCC(C)(C)S	-7.4384	1	0.8778	0.1222	TP	0.0001	YES
*	18592-13-7	ClCC1=CC(=O)NC(=O)N1	-13.1048	1	0.6689	0.3311	TP	0.0003	YES
-	13808-64-5	Cc1n[nH]cc1Br	-3.805	1	1.0118	-0.0118	TP	0.0004	YES
-	98-87-3	ClC(Cl)c1ccccc1	-6.8811	1	0.8984	0.1016	TP	0.0003	YES
-	611-19-8	ClCc1ccccc1Cl	-5.8685	1	0.9357	0.0643	TP	0.0003	YES
-	1521-51-3	BrC1CCCC=C1	-5.3496	1	0.9548	0.0452	TP	0.0002	YES
-	98-16-8	Nc1cccc(c1)C(F)(F)F	-5.4778	1	0.9501	0.0499	TP	0.0006	YES
-	455-14-1	Nc1ccc(cc1)C(F)(F)F	-5.4778	1	0.9501	0.0499	TP	0.0006	YES
#	88-17-5	Nc1ccccc1C(F)(F)F	-4.4651	1	0.9874	0.0126	TP	0.0005	YES
+	505-47-5	OC(=O)CCNCCC(=O)O	-5.8835	1	0.9351	0.0649	TP	0.0002	YES
-	2124-55-2	OC(=O)c1cccc2[nH]ccc12	-9.1867	1	0.8134	0.1866	TP	0.0005	YES
*	771-50-6	OC(=O)c1c[nH]c2ccccc12	-9.1867	1	0.8134	0.1866	TP	0.0005	YES
#	1670-81-1	OC(=O)c1ccc2[nH]ccc2c1	-9.1867	1	0.8134	0.1866	TP	0.0005	YES
-	550-44-7	CN1C(=O)c2ccccc2C1=O	-12.4063	1	0.6946	0.3054	TP	0.0003	YES
-	86-95-3	OC1=CC(=O)Nc2ccccc12	-12.4063	1	0.6946	0.3054	TP	0.0003	YES
*	5715-02-6	CC(=O)Oc1ccccc1C#N	-3.6101	1	1.019	-0.019	TP	0.0003	YES
*	4096-20-2	C1CCN(CC1)c2ccccc2	-14.613	1	0.6133	0.3867	TP	0.0002	YES
*	771-99-3	C1CC(CCN1)c2ccccc2	-14.613	1	0.6133	0.3867	TP	0.0002	YES
#	3973-62-4	C1CNCC(C1)c2ccccc2	-14.613	1	0.6133	0.3867	TP	0.0002	YES
-	918-00-3	CC(=O)C(Cl)(Cl)Cl	-8.1532	1	0.8515	0.1485	TP	0.0004	YES
-	4897-25-0	Cn1cnc(c1Cl)[N+](=O)[O-]	-6.9249	1	0.8967	0.1033	TP	0.0005	YES
*	608-27-5	Nc1cccc(Cl)c1Cl	-8.8038	1	0.8275	0.1725	TP	0.0003	YES
+	5414-21-1	BrCCCCC#N	-0.8057	1	1.1224	-0.1224	TP	0.0001	YES
#	456-55-3	FC(F)(F)Oc1ccccc1	-1.6965	1	1.0895	-0.0895	TP	0.0006	YES
#	93-35-6	Oc1ccc2C=CC(=O)Oc2c1	-9.6376	1	0.7967	0.2033	TP	0.0003	YES
*	1076-38-6	OC1=CC(=O)Oc2ccccc12	-9.6376	1	0.7967	0.2033	TP	0.0003	YES
+	496-41-3	OC(=O)c1oc2ccccc2c1	-7.9493	1	0.859	0.141	TP	0.0005	YES
#	555-21-5	[O-][N+](=O)c1ccc(CC#N)cc1	-2.958	1	1.043	-0.043	TP	0.0004	YES
-	610-66-2	[O-][N+](=O)c1ccccc1CC#N	-1.9454	1	1.0804	-0.0804	TP	0.0004	YES
+	1875-48-5	NN1C(=O)c2ccccc2C1=O	-14.3289	1	0.6237	0.3763	TP	0.0003	YES
*	4498-67-3	OC(=O)c1n[nH]c2ccccc12	-10.3172	1	0.7717	0.2283	TP	0.0005	YES
+	15804-19-0	O=C1Nc2ccccc2NC1=O	-13.3163	1	0.6611	0.3389	TP	0.0003	YES
*	1866-39-3	Cc1ccc(C=CC(=O)O)cc1	-5.6074	1	0.9453	0.0547	TP	0.0003	YES
-	3029-79-6	Cc1cccc(C=CC(=O)O)c1	-5.6074	1	0.9453	0.0547	TP	0.0003	YES
+	2495-35-4	C=CC(=O)OCc1ccccc1	-4.5948	1	0.9827	0.0173	TP	0.0003	YES
+	2373-76-4	Cc1ccccc1C=CC(=O)O	-4.5948	1	0.9827	0.0173	TP	0.0003	YES
#	1199-77-5	CC(=Cc1ccccc1)C(=O)O	-5.6074	1	0.9453	0.0547	TP	0.0003	YES
-	112-34-5	CCCCOCCOCCO	-3.2964	1	1.0305	-0.0305	TP	0.0001	YES
*	78-39-7	CCOC(C)(OCC)OCC	-5.3216	1	0.9559	0.0441	TP	0.0001	YES
*	98-19-1	Cc1cc(C)cc(c1)C(C)(C)C	-9.8395	1	0.7893	0.2107	TP	0.0002	YES
-	102-25-0	CCc1cc(CC)cc(CC)c1	-7.8142	1	0.864	0.136	TP	0.0002	YES
*	107-46-0	C[Si](C)(C)O[Si](C)(C)C	-1.319	1	1.1035	-0.1035	TP	2.0001	No
-	594-65-0	NC(=O)C(Cl)(Cl)Cl	-10.0759	1	0.7806	0.2194	TP	0.0004	YES
#	24065-33-6	OC(=O)c1ccc(Cl)s1	-9.0956	1	0.8167	0.1833	TP	0.0004	YES
*	90-13-1	Clc1cccc2ccccc12	-9.2261	1	0.8119	0.1881	TP	0.0003	YES
-	2473-01-0	CCCCCCCCCCl	-6.1391	1	0.9257	0.0743	TP	0.0001	YES
*	576-24-9	Oc1cccc(Cl)c1Cl	-6.0352	1	0.9296	0.0704	TP	0.0003	YES
#	95-77-2	Oc1ccc(Cl)c(Cl)c1	-7.0478	1	0.8922	0.1078	TP	0.0004	YES
+	583-78-8	Oc1cc(Cl)ccc1Cl	-6.0352	1	0.9296	0.0704	TP	0.0003	YES
#	591-35-5	Oc1cc(Cl)cc(Cl)c1	-7.0478	1	0.8922	0.1078	TP	0.0004	YES
#	5424-21-5	Cc1cc(Cl)nc(Cl)n1	-10.1548	1	0.7777	0.2223	TP	0.0004	YES
+	22889-78-7	Nc1c(Cl)cncc1Cl	-9.9343	1	0.7858	0.2142	TP	0.0004	YES
-	1780-31-0	Cc1cnc(Cl)nc1Cl	-9.1421	1	0.815	0.185	TP	0.0004	YES
#	62476-56-6	Nc1ccc(Cl)nc1Cl	-9.9343	1	0.7858	0.2142	TP	0.0004	YES
+	872-31-1	Brc1ccsc1	-4.9284	1	0.9704	0.0296	TP	0.0003	YES
*	1003-09-4	Brc1cccs1	-4.9284	1	0.9704	0.0296	TP	0.0003	YES
#	118-48-9	O=C1Nc2ccccc2C(=O)O1	-11.5603	1	0.7258	0.2742	TP	0.0003	YES
+	524-38-9	ON1C(=O)c2ccccc2C1=O	-11.5603	1	0.7258	0.2742	TP	0.0003	YES
-	5401-94-5	[O-][N+](=O)c1ccc2[nH]ncc2c1	-8.6524	1	0.8331	0.1669	TP	0.0006	YES
*	94-52-0	[O-][N+](=O)c1ccc2[nH]cnc2c1	-8.6524	1	0.8331	0.1669	TP	0.0006	YES
+	2942-42-9	[O-][N+](=O)c1cccc2cn[nH]c12	-8.6524	1	0.8331	0.1669	TP	0.0006	YES
+	7597-18-4	[O-][N+](=O)c1ccc2cn[nH]c2c1	-8.6524	1	0.8331	0.1669	TP	0.0006	YES
+	17420-30-3	Nc1ccc(cc1C#N)[N+](=O)[O-]	-4.8807	1	0.9721	0.0279	TP	0.0004	YES
+	28230-32-2	ON1N=Nc2ccccc2C1=O	-15.239	1	0.5902	0.4098	TP	0.0003	YES
*	6427-66-3	OC(=O)c1ccc(cc1)N=N#N	-8.2107	1	0.8493	0.1507	TP	0.0004	YES
*	938-55-6	CN(C)c1ncnc2nc[nH]c12	-16.4502	1	0.5455	0.4545	TP	0.0005	YES
+	532-55-8	O=C(N=C=S)c1ccccc1	-6.685	1	0.9056	0.0944	TP	0.0004	YES
+	6712-98-7	CC(O)CN(CCO)CCO	-7.2443	1	0.885	0.115	TP	0.0001	YES
*	34803-66-2	C1CN(CCN1)c2ccccn2	-17.6662	1	0.5007	0.4993	TP	0.0003	YES
#	95-26-1	Cc1ccc2sc(C)nc2c1	-14.5204	1	0.6167	0.3833	TP	0.0004	YES
*	33228-44-3	CCCCCc1ccc(N)cc1	-8.7242	1	0.8304	0.1696	TP	0.0002	YES
+	613-48-9	CCN(CC)c1ccc(C)cc1	-9.7369	1	0.7931	0.2069	TP	0.0002	YES
*	606-46-2	CCN(CC)c1ccccc1C	-8.7242	1	0.8304	0.1696	TP	0.0002	YES
#	91-67-8	CCN(CC)c1cccc(C)c1	-9.7369	1	0.7931	0.2069	TP	0.0002	YES
+	13021-15-3	CN(C)c1c(C)cc(C)cc1C	-10.7495	1	0.7557	0.2443	TP	0.0002	YES
#	611-33-6	Clc1cccc2cccnc12	-10.3566	1	0.7702	0.2298	TP	0.0004	YES
#	612-57-7	Clc1ccc2ncccc2c1	-10.3566	1	0.7702	0.2298	TP	0.0004	YES
+	635-27-8	Clc1cccc2ncccc12	-10.3566	1	0.7702	0.2298	TP	0.0004	YES
*	612-62-4	Clc1ccc2ccccc2n1	-10.3566	1	0.7702	0.2298	TP	0.0004	YES
-	75-27-4	ClC(Cl)Br	-3.1401	1	1.0363	-0.0363	TP	0.0003	YES
*	56-05-3	Nc1nc(Cl)cc(Cl)n1	-12.0775	1	0.7068	0.2932	TP	0.0004	YES
-	392-85-8	Fc1ccccc1C(F)(F)F	-0.962	1	1.1166	-0.1166	TP	0.0006	YES
+	401-80-9	Fc1cccc(c1)C(F)(F)F	-1.9746	1	1.0793	-0.0793	TP	0.0007	YES
*	402-44-8	Fc1ccc(cc1)C(F)(F)F	-1.9746	1	1.0793	-0.0793	TP	0.0007	YES
*	100-28-7	[O-][N+](=O)c1ccc(cc1)N=C=O	-4.762	1	0.9765	0.0235	TP	0.0004	YES
*	1571-08-0	COC(=O)c1ccc(C=O)cc1	-4.7615	1	0.9765	0.0235	TP	0.0003	YES
+	614-60-8	OC(=O)C=Cc1ccccc1O	-3.7489	1	1.0139	-0.0139	TP	0.0003	YES
#	501-98-4	OC(=O)C=Cc1ccc(O)cc1	-4.7615	1	0.9765	0.0235	TP	0.0003	YES
*	586-89-0	CC(=O)c1ccc(cc1)C(=O)O	-5.7742	1	0.9392	0.0608	TP	0.0003	YES
*	586-42-5	CC(=O)c1cccc(c1)C(=O)O	-5.7742	1	0.9392	0.0608	TP	0.0003	YES
*	577-56-0	CC(=O)c1ccccc1C(=O)O	-4.7615	1	0.9765	0.0235	TP	0.0003	YES
#	7310-95-4	Cc1cc(C=O)c(O)c(C=O)c1	-5.7742	1	0.9392	0.0608	TP	0.0003	YES
*	4122-57-0	COC1OC(=O)c2ccccc12	-9.8951	1	0.7872	0.2128	TP	0.0003	YES
#	19727-83-4	[O-][N+](=O)c1ccc2CCNc2c1	-10.9989	1	0.7465	0.2535	TP	0.0004	YES
#	97-53-0	COc1cc(CC=C)ccc1O	-4.8523	1	0.9732	0.0268	TP	0.0003	YES
*	97-54-1	COc1cc(C=CC)ccc1O	-4.8523	1	0.9732	0.0268	TP	0.0003	YES
+	1505-50-6	Cc1ccc(CCC(=O)O)cc1	-5.8649	1	0.9358	0.0642	TP	0.0003	YES
-	101-49-5	C(C1OCCO1)c2ccccc2	-10.9985	1	0.7465	0.2535	TP	0.0003	YES
*	1563-38-8	CC1(C)Cc2cccc(O)c2O1	-12.0111	1	0.7092	0.2908	TP	0.0003	YES
-	527-17-3	CC1=C(C)C(=O)C(=C(C)C1=O)C	-11.2526	1	0.7372	0.2628	TP	0.0003	YES
-	5471-51-2	CC(=O)CCc1ccc(O)cc1	-5.8649	1	0.9358	0.0642	TP	0.0003	YES
-	490-91-5	CC(C)C1=CC(=O)C(=CC1=O)C	-10.24	1	0.7745	0.2255	TP	0.0003	YES
+	3602-55-9	CC(C)(C)C1=CC(=O)C=CC1=O	-10.24	1	0.7745	0.2255	TP	0.0003	YES
*	14618-80-5	C(OCc1ccccc1)C2CO2	-10.9985	1	0.7465	0.2535	TP	0.0003	YES
+	536-66-3	CC(C)c1ccc(cc1)C(=O)O	-6.8775	1	0.8985	0.1015	TP	0.0003	YES
-	101-97-3	CCOC(=O)Cc1ccccc1	-4.8523	1	0.9732	0.0268	TP	0.0003	YES
-	772-00-9	C1CC(OCO1)c2ccccc2	-10.9985	1	0.7465	0.2535	TP	0.0003	YES
*	2438-05-3	CCCc1ccc(cc1)C(=O)O	-5.8649	1	0.9358	0.0642	TP	0.0003	YES
#	2767-91-1	C1CN(CCO1)c2ccncc2	-14.8976	1	0.6028	0.3972	TP	0.0003	YES
*	488-10-8	CCC=CCC1=C(C)CCC1=O	-9.3181	1	0.8085	0.1915	TP	0.0002	YES
#	3102-87-2	Cc1c(C)c(N)c(C)c(C)c1N	-13.6848	1	0.6475	0.3525	TP	0.0002	YES
#	1871-96-1	N#CCCCCCCCCC#N	-3.8802	1	1.009	-0.009	TP	0.0001	YES
+	1067-25-0	CCC[Si](OC)(OC)OC	-1.4618	1	1.0982	-0.0982	TP	1.0001	No
-	23144-52-7	OCCCCCCCCCl	-5.2932	1	0.9569	0.0431	TP	0.0001	YES
#	5061-21-2	BrC1CCOC1=O	-3.6578	1	1.0172	-0.0172	TP	0.0002	YES
-	1192-30-9	BrCC1CCCO1	-4.7612	1	0.9765	0.0235	TP	0.0001	YES
*	111-25-1	CCCCCCBr	-2.0479	1	1.0766	-0.0766	TP	0.0001	YES
-	700-17-4	Nc1c(F)c(F)cc(F)c1F	-3.8973	1	1.0084	-0.0084	TP	0.0007	YES
#	5580-80-3	Nc1cc(F)c(F)c(F)c1F	-3.8973	1	1.0084	-0.0084	TP	0.0007	YES
#	88-97-1	NC(=O)c1ccccc1C(=O)O	-6.6842	1	0.9056	0.0944	TP	0.0003	YES
+	582-33-2	CCOC(=O)c1cccc(N)c1	-7.7876	1	0.8649	0.1351	TP	0.0003	YES
#	99-64-9	CN(C)c1cccc(c1)C(=O)O	-8.8002	1	0.8276	0.1724	TP	0.0003	YES
-	619-84-1	CN(C)c1ccc(cc1)C(=O)O	-8.8002	1	0.8276	0.1724	TP	0.0003	YES
#	87-25-2	CCOC(=O)c1ccccc1N	-6.7749	1	0.9023	0.0977	TP	0.0003	YES
#	85-91-6	CNc1ccccc1C(=O)OC	-6.7749	1	0.9023	0.0977	TP	0.0003	YES
#	18595-18-1	COC(=O)c1ccc(C)c(N)c1	-8.8002	1	0.8276	0.1724	TP	0.0003	YES
-	2739-98-2	CCOC(=O)Cc1ccccn1	-5.9828	1	0.9315	0.0685	TP	0.0003	YES
+	93-26-5	COc1ccccc1NC(=O)C	-6.7749	1	0.9023	0.0977	TP	0.0003	YES
+	1199-46-8	CC(C)(C)c1ccc(O)c(N)c1	-10.9162	1	0.7496	0.2504	TP	0.0003	YES
#	4344-55-2	CCCCOc1ccc(N)cc1	-7.8783	1	0.8616	0.1384	TP	0.0002	YES
*	91-68-9	CCN(CC)c1cccc(O)c1	-8.891	1	0.8243	0.1757	TP	0.0002	YES
#	92-50-2	CCN(CCO)c1ccccc1	-7.8783	1	0.8616	0.1384	TP	0.0002	YES
+	539-15-1	CN(C)CCc1ccc(O)cc1	-8.891	1	0.8243	0.1757	TP	0.0002	YES
#	127-18-4	ClC(=C(Cl)Cl)Cl	-8.2914	1	0.8464	0.1536	TP	0.0004	YES
*	34202-69-2	FC(F)(F)C(=O)C(F)(F)F	0.2192	1	1.1602	-0.1602	TP	0.0009	YES
-	769-39-1	Oc1c(F)c(F)cc(F)c1F	-1.1287	1	1.1105	-0.1105	TP	0.0007	YES
*	88-99-3	OC(=O)c1ccccc1C(=O)O	-3.9156	1	1.0077	-0.0077	TP	0.0003	YES
#	94-53-1	OC(=O)c1ccc2OCOc2c1	-9.0492	1	0.8184	0.1816	TP	0.0003	YES
*	616-76-2	OC(=O)c1cc(C=O)ccc1O	-3.9156	1	1.0077	-0.0077	TP	0.0003	YES
-	6635-41-2	ON=Cc1ccccc1[N+](=O)[O-]	-4.0068	1	1.0043	-0.0043	TP	0.0004	YES
-	459-32-5	OC(=O)C=Cc1ccc(F)cc1	-4.027	1	1.0036	-0.0036	TP	0.0004	YES
-	451-69-4	OC(=O)C=Cc1ccccc1F	-3.0144	1	1.0409	-0.0409	TP	0.0004	YES
#	1809-20-7	CC(C)OP(=O)OC(C)C	-4.9701	1	0.9688	0.0312	TP	1.0002	No
+	120-47-8	CCOC(=O)c1ccc(O)cc1	-5.019	1	0.967	0.033	TP	0.0003	YES
#	613-45-6	COc1ccc(C=O)c(OC)c1	-5.019	1	0.967	0.033	TP	0.0003	YES
#	498-02-2	COc1cc(ccc1O)C(=O)C	-5.019	1	0.967	0.033	TP	0.0003	YES
+	7781-98-8	CCOC(=O)c1cccc(O)c1	-5.019	1	0.967	0.033	TP	0.0003	YES
*	501-97-3	OC(=O)CCc1ccc(O)cc1	-5.019	1	0.967	0.033	TP	0.0003	YES
+	14199-15-6	COC(=O)Cc1ccc(O)cc1	-5.019	1	0.967	0.033	TP	0.0003	YES
-	619-86-3	CCOc1ccc(cc1)C(=O)O	-5.019	1	0.967	0.033	TP	0.0003	YES
#	4670-56-8	COC(=O)c1ccc(C)cc1O	-5.019	1	0.967	0.033	TP	0.0003	YES
+	22717-57-3	COC(=O)c1cc(C)ccc1O	-5.019	1	0.967	0.033	TP	0.0003	YES
+	1798-09-0	COc1cccc(CC(=O)O)c1	-5.019	1	0.967	0.033	TP	0.0003	YES
*	7311-34-4	COc1cc(OC)cc(C=O)c1	-5.019	1	0.967	0.033	TP	0.0003	YES
#	552-41-0	COc1ccc(C(=O)C)c(O)c1	-6.0316	1	0.9297	0.0703	TP	0.0003	YES
*	118-61-6	CCOC(=O)c1ccccc1O	-4.0063	1	1.0044	-0.0044	TP	0.0003	YES
*	121-32-4	CCOc1cc(C=O)ccc1O	-4.0063	1	1.0044	-0.0044	TP	0.0003	YES
+	120-14-9	COc1ccc(C=O)cc1OC	-4.0063	1	1.0044	-0.0044	TP	0.0003	YES
#	5333-84-6	CC1C=CCC2C1C(=O)OC2=O	-13.515	1	0.6538	0.3462	TP	0.0003	YES
-	134-11-2	CCOc1ccccc1C(=O)O	-4.0063	1	1.0044	-0.0044	TP	0.0003	YES
-	93-02-7	COc1ccc(OC)c(C=O)c1	-5.019	1	0.967	0.033	TP	0.0003	YES
#	492-88-6	CCOc1cccc(C=O)c1O	-4.0063	1	1.0044	-0.0044	TP	0.0003	YES
-	606-45-1	COC(=O)c1ccccc1OC	-4.0063	1	1.0044	-0.0044	TP	0.0003	YES
+	552-63-6	OCC(C(=O)O)c1ccccc1	-5.019	1	0.967	0.033	TP	0.0003	YES
*	5792-36-9	CCC(=O)c1ccc(O)cc1O	-5.019	1	0.967	0.033	TP	0.0003	YES
-	619-31-8	CN(C)c1cccc(c1)[N+](=O)[O-]	-7.1355	1	0.889	0.111	TP	0.0004	YES
#	1566-42-3	COc1ccc(NC(=O)N)cc1	-9.7103	1	0.794	0.206	TP	0.0003	YES
-	66215-27-8	Nc1nc(N)nc(NC2CC2)n1	-22.8626	1	0.3091	0.6909	FN	0.0004	YES
#	122-94-1	CCCCOc1ccc(O)cc1	-5.1097	1	0.9637	0.0363	TP	0.0002	YES
#	98-29-3	CC(C)(C)c1ccc(O)c(O)c1	-8.1476	1	0.8517	0.1483	TP	0.0003	YES
#	18979-61-8	CCCCc1ccc(O)cc1O	-5.1097	1	0.9637	0.0363	TP	0.0002	YES
-	24683-00-9	COc1nccnc1CC(C)C	-8.2167	1	0.8491	0.1509	TP	0.0003	YES
+	1529-17-5	C[Si](C)(C)Oc1ccccc1	-3.1084	1	1.0375	-0.0375	TP	1.0002	No
-	24067-17-2	OB(O)c1ccc(cc1)[N+](=O)[O-]	-2.4928	1	1.0602	-0.0602	TP	1.0004	No
-	5570-19-4	OB(O)c1ccccc1[N+](=O)[O-]	-1.4802	1	1.0975	-0.0975	TP	1.0004	No
-	13331-27-6	OB(O)c1cccc(c1)[N+](=O)[O-]	-2.4928	1	1.0602	-0.0602	TP	1.0004	No
#	927-68-4	CC(=O)OCCBr	-1.1112	1	1.1111	-0.1111	TP	0.0002	YES
*	3395-91-3	COC(=O)CCBr	-1.1112	1	1.1111	-0.1111	TP	0.0002	YES
+	62-23-7	OC(=O)c1ccc(cc1)[N+](=O)[O-]	-3.2635	1	1.0318	-0.0318	TP	0.0004	YES
+	42454-06-8	Oc1ccc(c(C=O)c1)[N+](=O)[O-]	-3.2635	1	1.0318	-0.0318	TP	0.0004	YES
#	499-80-9	OC(=O)c1ccnc(c1)C(=O)O	-6.0588	1	0.9287	0.0713	TP	0.0004	YES
#	499-81-0	OC(=O)c1cncc(c1)C(=O)O	-6.0588	1	0.9287	0.0713	TP	0.0004	YES
-	499-83-2	OC(=O)c1cccc(n1)C(=O)O	-6.0588	1	0.9287	0.0713	TP	0.0004	YES
*	121-92-6	OC(=O)c1cccc(c1)[N+](=O)[O-]	-3.2635	1	1.0318	-0.0318	TP	0.0004	YES
#	552-16-9	OC(=O)c1ccccc1[N+](=O)[O-]	-2.2508	1	1.0691	-0.0691	TP	0.0004	YES
#	704-13-2	Oc1cc(C=O)ccc1[N+](=O)[O-]	-2.2508	1	1.0691	-0.0691	TP	0.0004	YES
*	3011-34-5	Oc1ccc(C=O)cc1[N+](=O)[O-]	-2.2508	1	1.0691	-0.0691	TP	0.0004	YES
+	100-26-5	OC(=O)c1ccc(nc1)C(=O)O	-6.0588	1	0.9287	0.0713	TP	0.0004	YES
-	89-00-9	OC(=O)c1cccnc1C(=O)O	-5.0461	1	0.966	0.034	TP	0.0004	YES
#	490-11-9	OC(=O)c1ccncc1C(=O)O	-5.0461	1	0.966	0.034	TP	0.0004	YES
#	97-51-8	Oc1ccc(cc1C=O)[N+](=O)[O-]	-2.2508	1	1.0691	-0.0691	TP	0.0004	YES
#	22818-40-2	NC(C(=O)O)c1ccc(O)cc1	-7.9543	1	0.8588	0.1412	TP	0.0003	YES
#	14452-34-7	Cc1cc(C)c(O)c(c1)[N+](=O)[O-]	-5.3795	1	0.9537	0.0463	TP	0.0004	YES
*	122-87-2	OC(=O)CNc1ccc(O)cc1	-6.9417	1	0.8961	0.1039	TP	0.0003	YES
+	55302-96-0	Cc1ccc(NCCO)cc1O	-7.0324	1	0.8928	0.1072	TP	0.0002	YES
+	2199-44-2	CCOC(=O)c1[nH]c(C)cc1C	-7.0671	1	0.8915	0.1085	TP	0.0004	YES
#	86-74-8	c1ccc2c(c1)[nH]c3ccccc23	-13.7903	1	0.6436	0.3564	TP	0.0005	YES
*	132-75-2	N#CCc1cccc2ccccc12	-8.2094	1	0.8494	0.1506	TP	0.0003	YES
-	6305-56-2	OCCN(CCC#N)CCC#N	-5.9696	1	0.932	0.068	TP	0.0002	YES
-	1126-81-4	CC(=O)Nc1ccc(S)cc1	-8.2125	1	0.8493	0.1507	TP	0.0003	YES
*	2244-07-7	CCCCCCCCCCC#N	-5.1224	1	0.9632	0.0368	TP	0.0001	YES
+	28479-22-3	Cc1ccc(cc1Cl)N=C=O	-7.6684	1	0.8693	0.1307	TP	0.0003	YES
-	630-20-6	ClCC(Cl)(Cl)Cl	-8.5489	1	0.8369	0.1631	TP	0.0004	YES
#	79-34-5	ClC(Cl)C(Cl)Cl	-8.5489	1	0.8369	0.1631	TP	0.0004	YES
[truncated: 3,224 more rows]
